# Supplementary material for: Comprehensive data mining reveals RTK/RAS signaling pathway as a promoter of prostate cancer lineage plasticity through transcription factors and CNV
Source: Sci Rep. 2024 May 22;14:11688. doi: 10.1038/s41598-024-62256-z (PMC11111877; doi:10.1038/s41598-024-62256-z)
Supplement: Supplementary file 7 — Supplementary Tables. [file 41598_2024_62256_MOESM7_ESM.xlsx]

## Sheet: Table S1
Supplementary Table S1 The intersect genes of AR and RNA
intersect_gene	logFC	FDR
MFSD2A	-5.99247	0
ACSL6	-5.00201	7.06e-293
PKD1L2	-5.92105	3.33e-268
EMX2	-6.79373	6.57e-255
CYP19A1	-5.43177	3.87e-236
EMX2OS	-5.98158	9.21e-217
KLHL14	-4.26312	2.5e-202
RASL10B	-3.49313	6.22e-170
ANXA13	-5.53667	1.17e-163
AQP2	-9.26775	1.45e-143
SLC2A9	-2.73042	6e-141
ANO1	-2.88699	7.72e-131
PNMT	-4.71231	7.95e-129
STAC2	-4.4418	2.6e-125
PTGES	-3.0689	2.54e-112
PIK3C2G	-4.43271	9.58e-104
SNAP25	-3.09494	3.18e-97
PLA2G4A	-2.33281	5.69e-93
CLU	-2.62909	4.66e-92
SLC28A3	-4.45046	8.76e-90
FRMD3	-2.26134	1.64e-89
LINC01085	-4.35939	4.9e-88
PDK4	-3.03573	3.31e-78
ADCY8	-4.76889	2.67e-74
ABHD6	-1.38077	8.96e-74
PLLP	-1.79434	2.61e-72
GLIS3	-2.14148	2.81e-69
SLC26A3	-4.74799	3.18e-69
LAPTM4A	-1.01835	2.87e-68
ADTRP	-3.16995	1.91e-67
GATA3-AS1	-3.4296	6.11e-64
LINC00683	-2.37292	2.21e-63
RHOBTB2	-1.27822	3.75e-62
PTGS2	-3.02412	6.6e-62
RAB11FIP2	-1.29793	3.08e-61
LIPG	-2.8039	3.82e-61
LINC01671	-3.15911	1.26e-59
C2orf88	-2.42661	1.44e-59
PTGS1	-2.57148	5.69e-59
LINC00607	-2.40596	1.92e-57
LINC01819	-2.74164	5.21e-57
SBSPON	-2.35817	1.02e-54
GSTP1	-2.1107	2.59e-53
PDE7B	-1.70703	3e-53
CAMK2G	-1.01281	6.63e-53
C11orf45	-1.92696	3.1e-52
SCARA3	-1.79722	7.16e-52
TGFBR3	-1.68396	7.23e-52
ZFHX4-AS1	-2.96963	7.4e-52
PRPS2	-1.27866	2.01e-51
SNPH	-1.82219	4.06e-51
LMO3	-2.22882	9.16e-51
DUSP2	-2.3847	1.07e-50
LYVE1	-2.3395	1.43e-50
EFNB1	-1.32542	2.65e-50
AFAP1L2	-1.65612	5.36e-49
ANGPT1	-2.11499	8.17e-49
ME1	-1.83208	2.23e-48
TSPAN18	-1.79186	8.34e-48
C15orf41	-1.37941	1e-47
SCN11A	-2.28116	1.07e-47
TRPM3	-2.37304	2.6e-47
TPM1	-1.49016	4.82e-47
MYLK	-2.04461	5.35e-46
PLEKHA2	-1.33126	5.68e-45
RASL11B	-1.94719	3.31e-43
LARGE1	-1.24045	4.99e-43
FERMT2	-1.38391	1.08e-42
STAC	-2.48077	5.17e-42
ANO6	-1.42226	1.14e-41
PCDH7	-1.92408	1.46e-41
DCHS2	-2.21126	2.28e-41
FRMD6	-1.55633	3.03e-41
SAMD12	-1.84779	7.41e-41
NEURL1B	-1.28734	2.09e-40
PALLD	-1.54385	2.45e-40
PAK3	-1.87068	1.12e-39
PRDM11	-1.0055	1.97e-39
CAV2	-1.4541	2.8e-39
LINC00958	-2.63772	4.52e-39
LCN9	-5.43999	6.01e-39
KY	-2.4269	1.35e-38
EPHB1	-2.16106	1.36e-38
SVIL	-1.42401	1.49e-38
C1QTNF1	-1.67597	2.08e-38
TMEM37	-1.70142	6.91e-38
DAAM2	-1.73911	1.04e-37
SYNPO2	-1.92856	1.47e-37
MAMLD1	-1.60391	2.32e-37
ILK	-1.11738	3.16e-37
FOXQ1	-2.15529	3.59e-37
CALD1	-1.33464	4.91e-37
GNAL	-1.49094	5.78e-37
WFDC2	-2.33727	8.4e-37
KCNH5	-3.2725	9.43e-37
VCL	-1.44525	2.31e-36
EPHA2	-1.93031	5.65e-36
PRICKLE2	-1.45027	7.09e-36
CSRP1	-1.51933	1.06e-35
KATNAL1	-1.12978	1.59e-35
PDE1C	-2.30159	1.96e-35
PRKCB	-1.85834	2.58e-35
ALDH1A2	-1.71471	3.13e-35
RBMS3	-1.40099	3.19e-35
ANP32E	-1.16656	3.27e-35
JAZF1	-1.39604	3.9e-35
CTTNBP2	-1.53916	4.04e-35
HSPB8	-1.90599	4.93e-35
AHNAK2	-1.79358	5.28e-35
DNAJB5	-1.48847	1.01e-34
NCS1	-1.23919	2.3e-34
GAS1RR	-1.75587	2.8e-34
SYNM	-1.85977	2.83e-34
CORO1C	-1.0145	2.86e-34
RBMS3-AS3	-1.74003	2.86e-34
ABCA4	-1.91267	3.07e-34
GLDN	-2.00866	9.82e-34
LINC01139	-3.26414	1.41e-33
MECOM	-1.48287	1.44e-33
CDC42EP3	-1.20123	1.68e-33
TSLP	-1.87431	1.95e-33
HFE	-1.35812	2.02e-33
PLEKHG3	-1.01893	3.29e-33
STOX2	-1.5353	3.49e-33
FXYD6	-1.7061	5.03e-33
PPARGC1A	-1.82492	5.04e-33
SLCO3A1	-1.35439	5.44e-33
ANGPTL1	-1.97341	5.52e-33
FAM107A	-1.64987	6.35e-33
MAGI2-AS3	-1.39117	7.26e-33
RASL12	-1.64559	8.45e-33
ARHGAP20	-1.7181	1.59e-32
GFRA2	-1.65591	1.65e-32
KCNF1	-2.11162	1.95e-32
LINC00908	-1.72087	1.97e-32
ADAMTS9-AS1	-2.13027	2.36e-32
PDZRN4	-1.71285	2.43e-32
ADRA1A	-2.10803	4.97e-32
LCA5	-1.12621	2.14e-31
LMOD1	-1.69475	2.27e-31
CDH23	-1.47948	2.91e-31
FGF10	-1.9813	3.43e-31
MCC	-1.39631	3.71e-31
ID4	-1.67303	6.26e-31
KITLG	-1.31095	7.78e-31
DPYSL3	-1.24596	8.52e-31
RAB38	-1.49771	1.03e-30
POPDC2	-1.50623	1.13e-30
MXRA7	-1.26742	1.94e-30
TNS1	-1.49912	3.13e-30
DMD	-1.60833	3.72e-30
SH3PXD2B	-1.14298	4.26e-30
MGARP	-1.47185	4.48e-30
HECTD2	-1.00125	7.99e-30
NIPAL4	-1.89557	8.27e-30
CLIC4	-1.07519	1.01e-29
RERG	-1.21791	1.29e-29
LINC01204	-2.21886	1.44e-29
ISYNA1	-1.29098	1.52e-29
LRRC17	-1.27719	1.72e-29
PIK3R1	-1.04527	2.05e-29
EFEMP1	-1.41952	2.17e-29
PPP1R12B	-1.36602	2.17e-29
RAB40A	-1.54916	2.17e-29
MYOCD	-1.7896	2.26e-29
CYP26B1	-1.88938	3.62e-29
CAPN6	-2.20576	3.78e-29
KCNMA1	-1.44426	4.13e-29
GJA1	-1.34697	6.46e-29
GPM6B	-1.22874	7.56e-29
SORBS1	-1.6013	7.57e-29
GPR161	-1.29992	7.57e-29
SPON1	-1.64922	1.2e-28
EID3	-1.18862	1.47e-28
MYOF	-1.38183	1.65e-28
FAM107B	-1.13836	4.31e-28
TINAGL1	-1.2598	4.35e-28
NAV2	-1.44117	4.87e-28
DIXDC1	-1.10519	5.06e-28
NHS	-1.35076	5.47e-28
MBNL2	-1.10767	6.77e-28
C5orf64	-3.02938	7.74e-28
SPOCK3	-1.67558	7.75e-28
KCNMB1	-1.59708	8.12e-28
FLNA	-1.54287	8.56e-28
LPAR1	-1.20965	1.52e-27
LGR6	-2.13985	2.7e-27
SLC16A5	-1.68973	3.11e-27
ITGA2	-1.36208	3.62e-27
FAM83C	-2.87359	3.65e-27
DTNA	-1.4005	6.47e-27
CACHD1	-1.33235	7.31e-27
FAM46B	-1.73893	7.83e-27
CYP2T1P	-1.34816	9.43e-27
TMEM100	-1.85637	9.9e-27
MEIS2	-1.41853	1e-26
C14orf132	-1.32544	1e-26
FHOD3	-1.37066	2.73e-26
FLNC	-1.74113	2.73e-26
FAT3	-1.90324	3.4e-26
CSRNP3	-1.5172	3.78e-26
SLC47A1	-1.3974	3.86e-26
EGFL6	-1.96724	5.3e-26
KCNAB1	-1.57412	5.7e-26
SLC8A1	-1.49372	5.85e-26
ADCY5	-1.39085	7.08e-26
COL21A1	-1.34062	1.05e-25
P2RX2	-1.86727	1.08e-25
LINGO2	-2.43558	1.1e-25
SLC41A2	-1.27669	1.15e-25
KIAA1614	-1.16123	1.19e-25
HMGCLL1	-1.98732	1.23e-25
AVPI1	-1.19665	1.24e-25
CCDC178	-1.63673	1.28e-25
SSPN	-1.14078	1.29e-25
C1orf61	-2.16479	1.34e-25
LONRF3	-1.43798	1.94e-25
KSR1	-1.21395	2.21e-25
CXorf57	-1.48321	3.38e-25
CDKL1	-1.19128	3.51e-25
ADAMTS18	-2.5703	3.58e-25
MEIS1	-1.25286	3.81e-25
EDNRB	-1.64748	3.88e-25
TRHDE	-1.73747	4.62e-25
FAM83B	-2.07386	4.75e-25
TCN2	-1.0016	4.94e-25
TACC1	-1.06433	4.96e-25
CCNJL	-1.36059	5.43e-25
ACTG2	-1.7381	5.96e-25
SCARA5	-2.2862	5.97e-25
IL19	-2.99496	6.17e-25
FAM46A	-1.26651	6.58e-25
NUP210	1.19732	7.21e-25
TGM5	-2.07111	7.54e-25
PFKFB3	-1.10339	8.57e-25
ANK2	-1.44433	8.93e-25
HPCAL4	-2.04419	9.64e-25
VAV3	-1.34632	1.34e-24
CA12	-1.52241	1.35e-24
KCNJ8	-1.26013	2.09e-24
STARD8	-1.268	2.2e-24
PGF	-1.49032	2.38e-24
CAPG	-1.26981	2.72e-24
EHD2	-1.19275	2.73e-24
DUSP4	-1.75873	2.85e-24
LMX1B	2.85986	3.18e-24
TMEM200B	-1.38507	3.99e-24
PRTFDC1	-1.18038	5.08e-24
DNAJB1	-1.21084	5.1e-24
GLIS1	-1.56931	5.17e-24
HLF	-1.24508	5.4e-24
SLC25A45	1.13556	5.69e-24
CBLN4	-2.34216	6.54e-24
ATP1B1	-1.17552	6.77e-24
SLC14A1	-1.97634	8.26e-24
KBTBD13	-2.20634	8.49e-24
CTF1	-1.32527	9.4e-24
CHST3	-1.17131	1.09e-23
PRKCA	-1.22107	1.24e-23
ITIH5	-1.26253	1.75e-23
SLC51B	-1.3389	1.84e-23
FGFRL1	1.60249	1.99e-23
JAZF1-AS1	-1.61253	2e-23
FBXL22	-1.07048	2.13e-23
SRD5A2	-1.71931	2.19e-23
ADAMTS9-AS2	-1.4946	2.19e-23
DDR2	-1.25979	2.27e-23
IRAK3	-1.18705	2.45e-23
ANO5	-1.55901	2.92e-23
TSPAN2	-1.21458	3.92e-23
ASPH	-1.02565	3.96e-23
MRVI1	-1.35808	4.47e-23
NCAM1	-1.80716	4.68e-23
GJC1	-1.2308	4.8e-23
ACSS3	-1.27477	5.33e-23
TAGLN	-1.42545	5.33e-23
LINC01509	2.10015	5.37e-23
ITGB3	-1.48772	5.57e-23
ZBTB7C	-1.38096	5.79e-23
SMTN	-1.28031	5.88e-23
MOB3B	-1.03861	6.06e-23
AFF2	-1.63611	6.74e-23
LINC01679	-1.40636	8.03e-23
CNN1	-1.56826	8.6e-23
MIR100HG	-1.21283	1.12e-22
FBXL21	-2.75381	1.17e-22
ADGRD1	-1.62703	1.24e-22
ITGA9	-1.26306	1.29e-22
TSHZ3	-1.03779	1.32e-22
CPED1	-1.42269	1.9e-22
LINC00702	-1.96391	1.91e-22
ADRA1B	-1.74094	2.02e-22
RBPMS	-1.1397	2.53e-22
DDIT4	-1.23767	2.8e-22
DNAH5	2.25017	3.54e-22
HACD4	-1.08408	3.91e-22
JPH2	-1.50106	4.6e-22
GSC	1.75784	5.21e-22
RGS7BP	-1.58308	7.19e-22
FN1	-1.68193	7.22e-22
PTGIS	-1.3892	7.32e-22
CLVS2	-1.78098	7.65e-22
NPY6R	-2.3338	7.87e-22
ANXA2	-1.04523	7.96e-22
CPA6	-1.96927	8.4e-22
EFHC2	-1.1707	1e-21
B4GALNT4	1.92239	1.02e-21
NRXN3	-1.46464	1.24e-21
CRYGN	-1.63723	1.42e-21
ROBO1	-1.17615	1.68e-21
ACOT11	-1.24826	1.82e-21
ZNF663P	-1.35352	1.87e-21
LINC01744	-2.73348	1.89e-21
FZD7	-1.03927	2.26e-21
FHL1	-1.57718	2.34e-21
SERPINB1	-1.19418	3.32e-21
PDGFC	-1.07564	3.44e-21
GDF10	-2.03859	3.97e-21
MAL	-1.78087	4.09e-21
RND3	-1.271	4.71e-21
ITGB8	-1.27844	5.23e-21
CD300LG	-1.84599	5.64e-21
LINC01134	1.30146	5.84e-21
CHST2	-1.3009	7.07e-21
IL33	-1.16674	7.22e-21
FAM196B	-2.37841	7.3e-21
C11orf70	-1.24025	7.32e-21
ROR2	-1.3054	8.89e-21
RARG	-1.00035	9.71e-21
NDP	-1.66131	9.81e-21
GLI3	-1.06169	1e-20
CAMK1G	-1.38945	1.27e-20
LRRK2	-1.23741	1.29e-20
RRAS	-1.00425	1.32e-20
SPARCL1	-1.16721	1.33e-20
ID3	-1.25902	1.67e-20
NMUR1	-1.38372	1.76e-20
KCNK10	-2.1177	2.23e-20
FAM124A	-1.19335	2.36e-20
KCNS2	-1.58072	2.45e-20
PDLIM1	-1.01352	2.52e-20
RHOB	-1.08963	2.72e-20
BNC2	-1.24548	3.04e-20
SPTBN2	1.02639	3.21e-20
ZNF750	-1.63617	3.72e-20
TMEM51-AS1	-1.10332	3.85e-20
BEND5	-1.06856	4.11e-20
ADGRB3	-1.50325	4.77e-20
MAP1B	-1.27338	5.52e-20
EMILIN3	-1.22906	6.03e-20
MCAM	-1.12211	6.03e-20
GPR87	-1.84406	6.35e-20
KCNB1	-1.32103	8.24e-20
TIMP3	-1.44311	9e-20
NELL2	-1.70709	9.13e-20
HRH2	-1.43655	9.4e-20
NRP2	-1.21369	9.67e-20
RNF112	-1.58807	1.1e-19
PHLDA1	-1.17412	1.33e-19
LDB3	-1.74415	1.61e-19
LINC01389	1.59626	2.29e-19
SGPP2	-1.47431	2.66e-19
RCAN2	-1.16198	2.78e-19
TENM3	-1.28212	2.84e-19
DGKG	-1.47213	4e-19
ADCYAP1R1	-1.62473	4.17e-19
BCL2	-1.10122	5.63e-19
IL1R2	-1.1886	6.17e-19
SOX5	-1.14651	6.52e-19
DLX2-AS1	2.49156	9.23e-19
TBX4	-2.26242	9.58e-19
ZEB1	-1.02697	1.03e-18
LINC00900	-1.05496	1.04e-18
DES	-1.55007	1.08e-18
OPTC	-1.81239	1.11e-18
EFEMP2	-1.04789	1.12e-18
EDIL3	-1.25053	1.52e-18
EGLN3	-1.15369	1.59e-18
ISL2	-1.49588	1.72e-18
COL23A1	-1.37648	1.8e-18
CRYAB	-1.50693	1.83e-18
TMOD1	-1.09663	1.88e-18
PHYHIP	-1.34347	1.92e-18
DSC3	-1.59573	2.26e-18
TRHDE-AS1	-1.43542	2.26e-18
HES4	1.6547	2.28e-18
ALDH3A1	-1.5895	2.3e-18
CLIC6	-1.26565	3.36e-18
NEGR1	-1.27157	3.69e-18
BICD1	1.54142	4.14e-18
PYGL	-1.20919	4.5e-18
TBX5	-1.77748	6.8e-18
SPEG	-1.20719	8.25e-18
NID1	-1.10257	8.78e-18
GCOM1	-1.23032	8.82e-18
ID1	-1.50757	8.86e-18
PDPN	-1.06934	9.54e-18
WNT2B	-1.22159	9.55e-18
GAS1	-1.29773	9.92e-18
RSPO3	-1.44499	1.09e-17
VIT	-1.6095	1.12e-17
MATN2	-1.03478	1.24e-17
EFS	-1.24495	1.42e-17
FENDRR	-1.35846	1.46e-17
PMP22	-1.00259	1.49e-17
DPT	-1.74925	1.55e-17
FAM9B	-1.47005	1.55e-17
LINC01169	3.27225	1.55e-17
INMT	-1.18791	1.58e-17
NTF3	-1.1545	1.61e-17
S100A6	-1.17374	1.88e-17
CCDC80	-1.29196	1.99e-17
WFDC1	-1.26953	2.42e-17
ANXA1	-1.05738	2.59e-17
DPF1	1.1063	2.92e-17
RNF165	-1.31654	3.85e-17
RALGAPA2	1.22725	4.03e-17
LINC00092	-1.14992	4.65e-17
RPL22L1	1.27218	4.73e-17
DKK3	-1.11069	7.55e-17
GALR1	-1.75799	1.05e-16
LINC00939	2.49126	1.07e-16
LINC00968	-1.7527	1.09e-16
MOV10L1	2.19095	1.13e-16
KCNJ3	-1.9297	1.18e-16
KCNA2	-1.44447	1.31e-16
LGALS3	-1.0327	1.35e-16
JAKMIP2	-1.27777	1.51e-16
KIAA0408	-1.64549	1.88e-16
EPB41L3	-1.04205	2e-16
ITPR1	-1.24205	2.08e-16
TRIM29	-1.64041	2.18e-16
LRGUK	1.35807	2.34e-16
FAM163B	-2.37418	2.81e-16
CRB1	-1.38421	2.95e-16
LHFPL3-AS2	-1.74674	3.29e-16
LYPD6B	-1.23869	3.77e-16
MLC1	-1.85478	4.35e-16
LSAMP	-1.42708	5.15e-16
SLC43A1	1.44599	5.36e-16
GPX3	-1.16497	6.45e-16
NSG1	-1.61078	6.81e-16
KRT7	-1.70825	8.16e-16
FOXF1	-1.14885	8.68e-16
CSPG4	-1.10946	1.01e-15
CIART	-1.06724	1.02e-15
ZNF423	-1.0067	1.11e-15
SLC16A7	-1.07807	1.35e-15
RASGRF1	-1.52381	1.35e-15
PABPC4L	-1.01573	1.46e-15
EYA1	-1.31476	1.49e-15
CCDC3	-1.16874	1.5e-15
GDF15	1.85031	1.6e-15
CDK5R1	1.13025	1.7e-15
KRT5	-1.71106	1.84e-15
SERPINF1	-1.0532	2.05e-15
RBFOX1	-1.73046	2.12e-15
HAAO	-1.12501	2.13e-15
KRT42P	-1.51815	2.4e-15
HTR1E	-2.29405	2.6e-15
LINC00336	-2.19223	2.65e-15
LINC01503	-1.12008	3.78e-15
GRIN2A	-1.50138	4.38e-15
EDN3	-1.78233	5.1e-15
TGFB3	-1.24377	7.02e-15
PAPPA	-1.08448	7.09e-15
NACAD	-1.03265	7.18e-15
FGFR2	-1.35959	1.08e-14
ADRA1D	-1.61189	1.21e-14
ANKRD33B	-1.15449	1.69e-14
C11orf87	-2.21702	1.8e-14
CDK15	-1.18498	2.26e-14
SCNN1A	-1.18495	2.7e-14
SPC24	1.45655	3.11e-14
CAMK1D	-1.04353	4.26e-14
FASN	1.34996	4.29e-14
CHRM2	-2.73712	4.5e-14
PAPPA2	-1.49987	4.66e-14
PLK1	1.42006	4.75e-14
C9orf170	-1.00099	5.39e-14
TRIB1	1.40619	5.54e-14
STXBP5L	-1.36304	6.01e-14
NRG1	-1.33626	6.11e-14
MKX-AS1	-1.26335	6.3e-14
ST8SIA1	-1.04965	6.55e-14
PTGER2	-1.0566	7.27e-14
MIR4786	-1.24655	7.31e-14
HOXD11	-1.33762	7.83e-14
UBXN10-AS1	-1.53006	8.87e-14
LINC01629	-1.74496	9.46e-14
FLRT3	-1.33926	1.07e-13
AQP9	-1.39775	1.08e-13
SNORD17	5.55297	1.11e-13
HAS2	-1.33483	1.14e-13
SMTNL2	-1.66789	1.18e-13
TNIK	-1.02446	1.2e-13
SCN7A	-1.22726	1.27e-13
PI16	-1.8707	1.41e-13
TACR2	-1.16448	1.42e-13
TNS4	-1.60984	1.53e-13
LINC01089	1.22414	1.57e-13
TRIP13	1.17561	1.57e-13
SDK1	1.68417	1.82e-13
KLHL33	-1.29323	1.94e-13
TNN	2.2552	2.39e-13
PPP1R1A	-1.40074	3.08e-13
IL1RL2	-1.31829	3.58e-13
MKI67	1.49179	3.6e-13
NT5C1A	-1.91528	3.61e-13
REPS2	1.09094	3.66e-13
NTRK3	-1.18998	4.68e-13
WISP2	-1.70904	4.86e-13
UOX	1.59415	5.44e-13
LINC01346	-1.59054	6.4e-13
SORCS2	-1.08054	6.95e-13
LINC02147	-1.33628	8.54e-13
DCN	-1.08885	8.59e-13
TPM2	-1.24164	9.32e-13
FGF10-AS1	-1.42509	9.83e-13
SDC1	-1.00918	1.02e-12
LINC01799	-1.37986	1.14e-12
MRGPRF	-1.02213	1.23e-12
LINC01460	-1.31614	1.54e-12
CDH4	-1.09973	1.56e-12
EFNA5	-1.02056	1.79e-12
CPNE5	-1.01897	2.59e-12
LINC00877	-1.12455	2.61e-12
LINC01927	-1.37755	2.71e-12
MTTP	-1.16831	2.8e-12
SGCG	-1.56846	3.02e-12
PRR16	1.80117	3.02e-12
NEURL3	-1.19152	3.59e-12
LINC01948	-1.24167	4.18e-12
ENPP6	-1.27128	4.26e-12
RTP1	-1.78246	5.24e-12
HSPB6	-1.31447	5.83e-12
OLFM4	-2.04139	6.8e-12
SCARNA13	2.53618	6.98e-12
MIR148A	1.78863	8.91e-12
NCAPH	1.4227	9.86e-12
FGL1	2.97824	1.1e-11
CNR1	-1.07225	1.3e-11
C2orf71	-1.59338	1.33e-11
ZNF503-AS1	-1.09245	1.41e-11
FOSL1	-1.63652	1.43e-11
TWIST2	-1.02796	1.46e-11
MADCAM1	1.32051	1.67e-11
LINC01122	-1.35071	2.03e-11
PTGDS	-1.19171	2.16e-11
HSPB7	-1.22974	2.34e-11
FEZF1	2.92383	2.84e-11
SLC5A8	-1.76911	3.27e-11
BMPER	-1.40504	3.57e-11
FOXF2	-1.23938	3.84e-11
NEAT1	1.22157	4.37e-11
ROBO2	-1.04521	4.48e-11
GPR37	1.24264	4.9e-11
CYP2J2	1.38283	5.76e-11
CXCL17	-1.64175	6.85e-11
CASQ2	-1.38813	6.86e-11
ANO4	-1.13737	7.34e-11
FAM19A1	-1.28953	7.57e-11
FILIP1L	-1.00618	9.36e-11
APOB	-1.38434	9.64e-11
C1QTNF7	-1.06341	9.74e-11
NEK2	1.60676	1.01e-10
LINC01524	3.11321	1.14e-10
NKAIN1	2.20659	1.23e-10
COL14A1	-1.02197	1.43e-10
HAPLN2	-1.09603	1.43e-10
CSRP2	-1.00142	1.56e-10
RPRM	-1.03344	2.07e-10
UGT2B4	3.11825	2.16e-10
CDKN3	1.22401	2.43e-10
CD38	-1.52609	2.49e-10
PROM1	-1.46022	2.77e-10
COMP	2.07093	2.87e-10
LINC00637	1.13908	3.22e-10
SNORA3B	1.60601	3.3e-10
KCNG4	-1.68741	3.35e-10
DIRC3	-1.04097	4.02e-10
SNORA74B	4.82518	4.74e-10
LINC01549	1.30035	5.2e-10
DCSTAMP	-1.54704	5.64e-10
CYP27C1	-1.05002	8e-10
STUM	-1.01677	8.24e-10
PROC	2.60513	9.26e-10
SUPT20HL2	-1.41209	9.82e-10
NTM	1.75389	1.02e-09
DAPP1	-1.08348	1.06e-09
THSD7B	-1.09123	1.06e-09
EFCAB1	-1.087	1.08e-09
LINC00457	-1.60861	1.21e-09
LINC01564	-1.12258	1.31e-09
KCNH1	-1.29029	1.39e-09
LINC00844	-1.31822	1.48e-09
CPA1	-1.28879	1.52e-09
FRMD6-AS2	-1.41137	1.54e-09
BBOX1-AS1	-1.33508	1.59e-09
SALL1	-1.28562	1.75e-09
ETV4	3.74599	1.87e-09
SMIM21	3.37042	2.48e-09
FAM196A	-1.09454	2.57e-09
NRCAM	-1.27719	2.59e-09
VEPH1	-1.23625	2.74e-09
CXCL13	-1.74257	2.79e-09
GJA3	1.99733	3.1e-09
BATF	-1.00613	3.68e-09
CKMT2	-1.02993	3.78e-09
PTPRR	2.63751	3.98e-09
TGM4	-2.31909	4.09e-09
KCNK3	-1.14167	4.28e-09
ITGA8	-1.10054	4.45e-09
PLAC9	-1.17081	4.97e-09
SYNE1-AS1	-1.24377	5.56e-09
SGK1	-1.1561	5.83e-09
ASB9P1	1.86454	6.91e-09
MYBPHL	-1.2414	8.68e-09
HSD17B3	1.29947	1.43e-08
LINC00924	-1.06015	1.54e-08
LINC01127	-1.1272	1.56e-08
HIST1H2BC	1.22285	1.78e-08
RIMS4	-1.12597	2.23e-08
LINC01208	2.92874	2.59e-08
SLC24A2	2.18366	2.73e-08
GPRC5A	-1.04687	2.81e-08
KRT6A	-1.53787	2.97e-08
HIST1H4D	1.37441	3.49e-08
LINC01082	-1.06752	3.86e-08
TIMP4	-1.17054	4.89e-08
CHRDL2	-1.08533	5.97e-08
LINC00211	-1.01093	7.05e-08
NR4A3	-1.27566	8.24e-08
FAM87A	1.7653	8.55e-08
BMP7	-1.00069	9.12e-08
2019-12-01	-1.00157	1.06e-07
MIR4322	-1.26958	1.22e-07
MAS1	-1.1488	1.3e-07
TMEM75	2.41257	1.3e-07
SPATC1	1.06909	1.31e-07
SLITRK1	-1.85074	1.43e-07
SEMA3D	-1.17702	1.45e-07
TNFRSF18	1.12119	1.47e-07
DEFB1	-1.2353	1.63e-07
NCAM1-AS1	-1.29209	1.9e-07
RAMP1	1.04339	1.96e-07
KCNU1	1.69434	2.04e-07
LINC01970	1.03362	2.05e-07
ECT2L	1.46764	2.14e-07
DNAJC5B	1.1079	2.15e-07
SRL	-1.20448	2.42e-07
S100A2	-1.16858	2.75e-07
PCBP3	1.2072	2.87e-07
MIR205HG	-1.22937	3.51e-07
MYO1H	1.10971	4.1e-07
INSM1	1.58158	4.3e-07
EGOT	-1.17984	4.69e-07
DCDC2C	1.13884	8.51e-07
NEFL	-1.51564	9.47e-07
ASB5	-1.02212	1.11e-06
IL17C	1.44605	1.19e-06
TCERG1L-AS1	-1.0086	1.34e-06
MIR4269	-1.15358	1.51e-06
GALNT13	-1.07652	1.74e-06
PCAT5	2.84683	1.75e-06
LINC01088	1.63208	2.36e-06
RPLP0P2	1.008	2.42e-06
EBF2	1.25592	2.49e-06
MIR5692B	1.36949	2.77e-06
TRPC7	1.82741	2.81e-06
PALM2-AKAP2	-1.00689	3e-06
HTR4	1.22287	3.04e-06
LINC01507	1.77942	3.89e-06
HSPB3	-1.6503	3.91e-06
SLC6A7	1.27328	4.02e-06
TTC29	1.95769	4.35e-06
MROH2B	-1.23087	4.62e-06
GPR19	1.05139	7.89e-06
ASTN2-AS1	2.32441	8.21e-06
AGTR1	1.37306	9.47e-06
EPS8L3	-1.26287	1.04e-05
VAT1L	-1.23946	1.04e-05
KBTBD12	-1.07786	1.07e-05
MALAT1	1.07211	1.08e-05
KLHL38	-1.10844	1.42e-05
PROK1	-1.07621	1.47e-05
ECEL1	1.50929	1.78e-05
LINC00460	1.19158	2.27e-05
CYP24A1	-1.18567	2.55e-05
ENKUR	1.3084	3e-05
C2CD4A	1.39272	3.02e-05
C8B	2.89625	3.55e-05
ART4	1.32608	3.88e-05
CNTNAP5	-1.29006	4.95e-05
LINP1	-1.47491	4.96e-05
ASIC2	1.62144	5.23e-05
TMEM14EP	3.11384	5.42e-05
FAM92B	1.99965	5.45e-05
LINC02139	-1.18851	5.46e-05
SLC17A8	-1.43684	5.76e-05
LINC01060	2.95019	5.79e-05
ANKRD26P1	3.54007	5.85e-05
LINC01484	-1.18865	7.79e-05
TMEM212	2.54742	7.94e-05
CCAT2	1.29733	8.47e-05
MIR657	1.23758	0.000107125
KCNMA1-AS3	1.22552	0.00010961
TYRP1	1.36297	0.000119027
MIR6819	1.11907	0.000123442
ACTL8	1.74088	0.000129128
TMEM105	1.35785	0.000129759
LRIT2	-1.00486	0.000131824
DIP2A-IT1	1.27732	0.000132088
PLA2G2D	1.23073	0.000141939
CFAP45	1.04702	0.000149591
LINC00163	-1.19782	0.000151162
ZNF385B	1.0072	0.000168396
SERPINA3	1.30904	0.000169678
MORC1	-1.20477	0.000185566
GBA3	-1.13374	0.000192406
APOH	3.03666	0.000228195
SH2D1A	1.17875	0.00023745
RFPL4B	1.23665	0.000249862
DOCK4-AS1	1.30343	0.000253894
HAND2-AS1	-1.12634	0.000263375
SHANK2-AS3	2.62903	0.000267949
MIR3125	1.62104	0.000276156
MC4R	3.13447	0.00028939
LINC00917	2.65445	0.000298456
MIR23A	-1.11844	0.000360437
TCF23	-1.00377	0.000412068
GACAT2	1.50966	0.000414668
ROR1-AS1	1.09277	0.000548817
C20orf85	1.88527	0.000584432
AKR1B10	-1.03764	0.000610104
CACNA1C-IT3	2.9855	0.00070075
COL4A2-AS2	1.4063	0.000897343
RAPGEF4-AS1	1.25727	0.000905749
SLC25A47	1.25178	0.000946873
MAGI1-AS1	2.5343	0.00105184
CIDEA	-1.24091	0.00106099
VWA5B1	1.91527	0.00128795
PHACTR2-AS1	1.75146	0.00148059
SOST	-1.19594	0.00165656
THSD4-AS1	1.76637	0.00172355
LINC01411	1.07303	0.00246766
CACNA1C-AS4	2.78073	0.00257895
STMND1	1.12165	0.0026354
CCKAR	1.23543	0.00296894
APCS	2.71364	0.00334223
LARS2-AS1	1.22157	0.00364095
ENOX1-AS2	1.47756	0.00397955
LINC01423	1.08576	0.00437436
PAX7	-1.43179	0.0045392
CCDC141	1.01371	0.00454614
SIX3	1.02981	0.00524643
MTOR-AS1	1.241	0.00555685
NBPF22P	2.69979	0.00710499
LARGE-AS1	1.48143	0.00898058
LINC01913	1.64905	0.0100111
LINC00710	1.99611	0.0101189
MIR5690	1.31035	0.0101536
C1orf105	-1.27651	0.0113499
LINC01108	1.01233	0.0126138
C10orf113	1.04725	0.0223581
LRTM1	-1.22391	0.0226814
DDX53	1.80963	0.023091
C15orf54	1.05256	0.023635
LINC00113	1.08562	0.0294058
IQCJ-SCHIP1-AS1	1.55621	0.030194

## Sheet: Table S2
Supplementary Table S2 Results of GO enrichment analysis in AR regulatory genes
ONTOLOGY	ID	Description	qvalue	Count
BP	GO:0006936	muscle contraction	7.54847e-14	47
BP	GO:0003012	muscle system process	7.27179e-13	52
BP	GO:0001655	urogenital system development	1.42659e-07	35
BP	GO:0072001	renal system development	1.34465e-06	31
BP	GO:0008015	blood circulation	2.08894e-06	42
BP	GO:0006939	smooth muscle contraction	2.08894e-06	18
BP	GO:0003013	circulatory system process	2.60141e-06	42
BP	GO:0031589	cell-substrate adhesion	2.82904e-06	33
BP	GO:0007409	axonogenesis	9.10858e-06	38
BP	GO:0001822	kidney development	9.60765e-06	28
BP	GO:0061564	axon development	1.01483e-05	40
BP	GO:1903522	regulation of blood circulation	1.48679e-05	27
BP	GO:0003416	endochondral bone growth	1.48679e-05	11
BP	GO:0042692	muscle cell differentiation	1.77092e-05	33
BP	GO:0098868	bone growth	2.14958e-05	11
BP	GO:0007517	muscle organ development	3.07535e-05	34
BP	GO:0071804	cellular potassium ion transport	3.8902e-05	23
BP	GO:0071805	potassium ion transmembrane transport	3.8902e-05	23
BP	GO:0090596	sensory organ morphogenesis	5.66581e-05	25
BP	GO:0060485	mesenchyme development	5.66581e-05	26
BP	GO:0019932	second-messenger-mediated signaling	5.98276e-05	35
BP	GO:0043062	extracellular structure organization	6.41276e-05	33
BP	GO:0006813	potassium ion transport	6.47174e-05	24
BP	GO:0007411	axon guidance	8.16056e-05	25
BP	GO:0097485	neuron projection guidance	8.4206e-05	25
BP	GO:0030900	forebrain development	9.94414e-05	31
BP	GO:0034765	regulation of ion transmembrane transport	0.000100057	35
BP	GO:0001508	action potential	0.000100057	17
BP	GO:0001667	ameboidal-type cell migration	0.000105542	35
BP	GO:0042391	regulation of membrane potential	0.000155012	33
BP	GO:0001654	eye development	0.000203071	29
BP	GO:0051146	striated muscle cell differentiation	0.000205037	25
BP	GO:0051271	negative regulation of cellular component movement	0.000219485	30
BP	GO:0060537	muscle tissue development	0.000219485	31
BP	GO:0090066	regulation of anatomical structure size	0.000219485	36
BP	GO:0010810	regulation of cell-substrate adhesion	0.000219485	21
BP	GO:0060047	heart contraction	0.000219485	23
BP	GO:0048880	sensory system development	0.000224141	29
BP	GO:0048762	mesenchymal cell differentiation	0.000224141	21
BP	GO:2000146	negative regulation of cell motility	0.000232731	28
BP	GO:0001823	mesonephros development	0.000236639	14
BP	GO:0021537	telencephalon development	0.000254087	23
BP	GO:0072511	divalent inorganic cation transport	0.000254087	34
BP	GO:0030336	negative regulation of cell migration	0.0002704	27
BP	GO:0003015	heart process	0.000309117	23
BP	GO:0040013	negative regulation of locomotion	0.000309117	30
BP	GO:0008016	regulation of heart contraction	0.000314676	21
BP	GO:0048608	reproductive structure development	0.000320714	32
BP	GO:0061458	reproductive system development	0.000363381	32
BP	GO:0007187	G-protein coupled receptor signaling pathway, coupled to cyclic nucleotide second messenger	0.000364572	23
BP	GO:0034329	cell junction assembly	0.000364572	22
BP	GO:0006816	calcium ion transport	0.000386314	31
BP	GO:0043405	regulation of MAP kinase activity	0.000419297	27
BP	GO:0032970	regulation of actin filament-based process	0.000442807	29
BP	GO:0070838	divalent metal ion transport	0.000456077	33
BP	GO:0060348	bone development	0.000492367	20
BP	GO:0001657	ureteric bud development	0.000503601	13
BP	GO:0060349	bone morphogenesis	0.000519843	14
BP	GO:0072163	mesonephric epithelium development	0.000537539	13
BP	GO:0072164	mesonephric tubule development	0.000537539	13
BP	GO:0035265	organ growth	0.000620359	19
BP	GO:0034330	cell junction organization	0.000620359	24
BP	GO:0019371	cyclooxygenase pathway	0.000620359	5
BP	GO:0048592	eye morphogenesis	0.000620359	16
BP	GO:0003417	growth plate cartilage development	0.000620359	8
BP	GO:0030850	prostate gland development	0.000632398	9
BP	GO:0030198	extracellular matrix organization	0.000666156	27
BP	GO:0006937	regulation of muscle contraction	0.000717332	17
BP	GO:0051480	regulation of cytosolic calcium ion concentration	0.000717332	27
BP	GO:0042310	vasoconstriction	0.000726156	11
BP	GO:0032956	regulation of actin cytoskeleton organization	0.000732705	26
BP	GO:0034446	substrate adhesion-dependent cell spreading	0.000734357	12
BP	GO:0048705	skeletal system morphogenesis	0.000748288	21
BP	GO:0014812	muscle cell migration	0.000847583	13
BP	GO:0021554	optic nerve development	0.000878841	5
BP	GO:0045785	positive regulation of cell adhesion	0.000881834	29
BP	GO:0007188	adenylate cyclase-modulating G-protein coupled receptor signaling pathway	0.000881834	20
BP	GO:0019933	cAMP-mediated signaling	0.000918657	18
BP	GO:0014909	smooth muscle cell migration	0.000951157	12
BP	GO:0014706	striated muscle tissue development	0.000952659	28
BP	GO:0061448	connective tissue development	0.00111504	22
BP	GO:0043010	camera-type eye development	0.00111504	24
BP	GO:0046677	response to antibiotic	0.00117022	25
BP	GO:0006874	cellular calcium ion homeostasis	0.00119407	31
BP	GO:0048871	multicellular organismal homeostasis	0.00125807	32
BP	GO:0050919	negative chemotaxis	0.00129657	8
BP	GO:0022604	regulation of cell morphogenesis	0.00139082	32
BP	GO:0035637	multicellular organismal signaling	0.00139529	17
BP	GO:0055001	muscle cell development	0.00139529	17
BP	GO:0097756	negative regulation of blood vessel diameter	0.00154377	11
BP	GO:0019935	cyclic-nucleotide-mediated signaling	0.00154791	19
BP	GO:0010975	regulation of neuron projection development	0.00154791	32
BP	GO:0090257	regulation of muscle system process	0.00156598	21
BP	GO:0014031	mesenchymal cell development	0.00166087	11
BP	GO:0010769	regulation of cell morphogenesis involved in differentiation	0.00171158	23
BP	GO:0090092	regulation of transmembrane receptor protein serine/threonine kinase signaling pathway	0.00171158	20
BP	GO:0001666	response to hypoxia	0.00172903	24
BP	GO:0055002	striated muscle cell development	0.00172903	16
BP	GO:0055074	calcium ion homeostasis	0.00172903	31
BP	GO:0090130	tissue migration	0.00172903	26
BP	GO:0014910	regulation of smooth muscle cell migration	0.00173009	11
BP	GO:0010517	regulation of phospholipase activity	0.00173009	10
BP	GO:0042552	myelination	0.00179379	13
BP	GO:0070252	actin-mediated cell contraction	0.00179379	13
BP	GO:0016049	cell growth	0.00179379	32
BP	GO:0003433	chondrocyte development involved in endochondral bone morphogenesis	0.0018491	6
BP	GO:0030318	melanocyte differentiation	0.0018491	6
BP	GO:0050931	pigment cell differentiation	0.00184929	7
BP	GO:0070527	platelet aggregation	0.00192153	9
BP	GO:0051961	negative regulation of nervous system development	0.00192153	23
BP	GO:0007272	ensheathment of neurons	0.00200461	13
BP	GO:0008366	axon ensheathment	0.00200461	13
BP	GO:0007160	cell-matrix adhesion	0.00207754	19
BP	GO:0014033	neural crest cell differentiation	0.00213022	11
BP	GO:0048566	embryonic digestive tract development	0.00213022	7
BP	GO:0050878	regulation of body fluid levels	0.00216113	32
BP	GO:0001516	prostaglandin biosynthetic process	0.00216113	6
BP	GO:0003418	growth plate cartilage chondrocyte differentiation	0.00216113	6
BP	GO:0046457	prostanoid biosynthetic process	0.00216113	6
BP	GO:0090287	regulation of cellular response to growth factor stimulus	0.00216608	22
BP	GO:0060351	cartilage development involved in endochondral bone morphogenesis	0.00220087	8
BP	GO:0010811	positive regulation of cell-substrate adhesion	0.00220087	13
BP	GO:0051216	cartilage development	0.00224364	18
BP	GO:0030168	platelet activation	0.00224364	15
BP	GO:0031099	regeneration	0.00228553	17
BP	GO:0071900	regulation of protein serine/threonine kinase activity	0.00228553	32
BP	GO:0090100	positive regulation of transmembrane receptor protein serine/threonine kinase signaling pathway	0.0023047	12
BP	GO:0036293	response to decreased oxygen levels	0.00230477	24
BP	GO:0023061	signal release	0.00233183	30
BP	GO:0010721	negative regulation of cell development	0.00238041	24
BP	GO:0008038	neuron recognition	0.00238868	8
BP	GO:0046879	hormone secretion	0.00239849	23
BP	GO:0007611	learning or memory	0.00247926	20
BP	GO:0007389	pattern specification process	0.00251417	29
BP	GO:0070482	response to oxygen levels	0.00254467	25
BP	GO:0007189	adenylate cyclase-activating G-protein coupled receptor signaling pathway	0.00282522	14
BP	GO:0030278	regulation of ossification	0.00288941	17
BP	GO:0072503	cellular divalent inorganic cation homeostasis	0.00294429	31
BP	GO:1901570	fatty acid derivative biosynthetic process	0.00294429	11
BP	GO:0048645	animal organ formation	0.00294429	9
BP	GO:0072073	kidney epithelium development	0.00294429	14
BP	GO:0031076	embryonic camera-type eye development	0.00305127	7
BP	GO:0010959	regulation of metal ion transport	0.00311136	26
BP	GO:0032354	response to follicle-stimulating hormone	0.0031553	5
BP	GO:0021675	nerve development	0.0031553	10
BP	GO:0048593	camera-type eye morphogenesis	0.00318158	12
BP	GO:0045666	positive regulation of neuron differentiation	0.00319625	25
BP	GO:0014032	neural crest cell development	0.00343543	10
BP	GO:0009914	hormone transport	0.00343543	23
BP	GO:0003156	regulation of animal organ formation	0.00344842	7
BP	GO:0003018	vascular process in circulatory system	0.00353118	15
BP	GO:0060993	kidney morphogenesis	0.00363964	11
BP	GO:0045165	cell fate commitment	0.0036981	20
BP	GO:0032355	response to estradiol	0.00370736	13
BP	GO:0048863	stem cell differentiation	0.00370846	17
BP	GO:0007178	transmembrane receptor protein serine/threonine kinase signaling pathway	0.00377748	24
BP	GO:0043406	positive regulation of MAP kinase activity	0.00379712	20
BP	GO:0007044	cell-substrate junction assembly	0.00379821	11
BP	GO:0060191	regulation of lipase activity	0.00379821	11
BP	GO:0003414	chondrocyte morphogenesis involved in endochondral bone morphogenesis	0.00379821	5
BP	GO:0003429	growth plate cartilage chondrocyte morphogenesis	0.00379821	5
BP	GO:0090171	chondrocyte morphogenesis	0.00379821	5
BP	GO:0050768	negative regulation of neurogenesis	0.00381823	21
BP	GO:0042044	fluid transport	0.00395918	6
BP	GO:0007613	memory	0.00399005	12
BP	GO:0051965	positive regulation of synapse assembly	0.00408786	9
BP	GO:0046883	regulation of hormone secretion	0.0041544	20
BP	GO:0010770	positive regulation of cell morphogenesis involved in differentiation	0.0041544	14
BP	GO:0050772	positive regulation of axonogenesis	0.0041544	10
BP	GO:0010631	epithelial cell migration	0.00450706	24
BP	GO:0048864	stem cell development	0.00453251	10
BP	GO:0048565	digestive tract development	0.00453251	13
BP	GO:0003413	chondrocyte differentiation involved in endochondral bone morphogenesis	0.00457655	6
BP	GO:0034698	response to gonadotropin	0.00457655	6
BP	GO:0002009	morphogenesis of an epithelium	0.00457655	30
BP	GO:0003422	growth plate cartilage morphogenesis	0.00462661	5
BP	GO:0050890	cognition	0.00470872	21
BP	GO:0003014	renal system process	0.00475041	12
BP	GO:0006941	striated muscle contraction	0.00476725	15
BP	GO:0048754	branching morphogenesis of an epithelial tube	0.00479343	14
BP	GO:0090132	epithelium migration	0.00481343	24
BP	GO:0031346	positive regulation of cell projection organization	0.00488062	25
BP	GO:0032060	bleb assembly	0.00492633	4
BP	GO:0060048	cardiac muscle contraction	0.00492633	13
BP	GO:0007204	positive regulation of cytosolic calcium ion concentration	0.00522628	22
BP	GO:0061041	regulation of wound healing	0.00522628	13
BP	GO:0001755	neural crest cell migration	0.00522628	8
BP	GO:0010976	positive regulation of neuron projection development	0.00551311	20
BP	GO:0086014	atrial cardiac muscle cell action potential	0.00554277	5
BP	GO:0086026	atrial cardiac muscle cell to AV node cell signaling	0.00554277	5
BP	GO:0086066	atrial cardiac muscle cell to AV node cell communication	0.00554277	5
BP	GO:0060193	positive regulation of lipase activity	0.00556986	9
BP	GO:0043583	ear development	0.00565354	17
BP	GO:0019229	regulation of vasoconstriction	0.00566321	8
BP	GO:0086065	cell communication involved in cardiac conduction	0.00566321	8
BP	GO:1903078	positive regulation of protein localization to plasma membrane	0.00566321	8
BP	GO:0030048	actin filament-based movement	0.00573315	13
BP	GO:0007596	blood coagulation	0.00577655	23
BP	GO:1905477	positive regulation of protein localization to membrane	0.0058504	12
BP	GO:0055067	monovalent inorganic cation homeostasis	0.00606706	13
BP	GO:1990778	protein localization to cell periphery	0.00630766	21
BP	GO:0001707	mesoderm formation	0.00653362	9
BP	GO:0001976	neurological system process involved in regulation of systemic arterial blood pressure	0.00653362	4
BP	GO:0048066	developmental pigmentation	0.00653665	7
BP	GO:1900274	regulation of phospholipase C activity	0.00653665	7
BP	GO:0031290	retinal ganglion cell axon guidance	0.00657687	5
BP	GO:0045987	positive regulation of smooth muscle contraction	0.00675263	6
BP	GO:0086019	cell-cell signaling involved in cardiac conduction	0.00675263	6
BP	GO:0007599	hemostasis	0.00675263	23
BP	GO:0010518	positive regulation of phospholipase activity	0.00675866	8
BP	GO:0050817	coagulation	0.0069495	23
BP	GO:0021761	limbic system development	0.0069495	11
BP	GO:0001763	morphogenesis of a branching structure	0.00695781	16
BP	GO:0001656	metanephros development	0.00713094	10
BP	GO:0045665	negative regulation of neuron differentiation	0.00739965	17
BP	GO:0021885	forebrain cell migration	0.00739965	8
BP	GO:0048332	mesoderm morphogenesis	0.00747756	9
BP	GO:0086001	cardiac muscle cell action potential	0.00747756	9
BP	GO:1901379	regulation of potassium ion transmembrane transport	0.00755158	10
BP	GO:1903034	regulation of response to wounding	0.00755158	14
BP	GO:0010092	specification of animal organ identity	0.00755158	6
BP	GO:0031128	developmental induction	0.00755158	6
BP	GO:0002685	regulation of leukocyte migration	0.00801205	15
BP	GO:0001658	branching involved in ureteric bud morphogenesis	0.00801205	8
BP	GO:0007422	peripheral nervous system development	0.00801205	9
BP	GO:0003158	endothelium development	0.00805984	12
BP	GO:0055123	digestive system development	0.00805984	13
BP	GO:0061351	neural precursor cell proliferation	0.00805984	13
BP	GO:0019722	calcium-mediated signaling	0.00812923	17
BP	GO:0007171	activation of transmembrane receptor protein tyrosine kinase activity	0.00812923	4
BP	GO:0001676	long-chain fatty acid metabolic process	0.00812923	11
BP	GO:0003382	epithelial cell morphogenesis	0.00846865	6
BP	GO:0048048	embryonic eye morphogenesis	0.00846865	6
BP	GO:0048333	mesodermal cell differentiation	0.00846865	6
BP	GO:0034109	homotypic cell-cell adhesion	0.00846865	9
BP	GO:0061138	morphogenesis of a branching epithelium	0.00852249	15
BP	GO:0006953	acute-phase response	0.00853476	7
BP	GO:0043268	positive regulation of potassium ion transport	0.00853476	7
BP	GO:0002064	epithelial cell development	0.00863424	16
BP	GO:0010632	regulation of epithelial cell migration	0.00863424	20
BP	GO:0060070	canonical Wnt signaling pathway	0.00863424	20
BP	GO:0014829	vascular smooth muscle contraction	0.0087668	5
BP	GO:0001558	regulation of cell growth	0.0087668	26
BP	GO:0001570	vasculogenesis	0.00891559	9
BP	GO:0030193	regulation of blood coagulation	0.00891559	9
BP	GO:1900046	regulation of hemostasis	0.00891559	9
BP	GO:0035107	appendage morphogenesis	0.0089648	13
BP	GO:0035108	limb morphogenesis	0.0089648	13
BP	GO:0006940	regulation of smooth muscle contraction	0.0089648	8
BP	GO:0030072	peptide hormone secretion	0.0089648	18
BP	GO:0072659	protein localization to plasma membrane	0.0089648	18
BP	GO:0007416	synapse assembly	0.009052	14
BP	GO:0045446	endothelial cell differentiation	0.00933604	11
BP	GO:0061337	cardiac conduction	0.00933604	11
BP	GO:0021766	hippocampus development	0.00942336	9
BP	GO:0072028	nephron morphogenesis	0.00942336	9
BP	GO:0035296	regulation of tube diameter	0.00942336	12
BP	GO:0097746	regulation of blood vessel diameter	0.00942336	12
BP	GO:1904377	positive regulation of protein localization to cell periphery	0.0096807	8
BP	GO:0071229	cellular response to acid chemical	0.00981262	16
BP	GO:0001101	response to acid chemical	0.00981262	22
BP	GO:0003205	cardiac chamber development	0.00981262	14
BP	GO:0021871	forebrain regionalization	0.00992991	5
BP	GO:0021545	cranial nerve development	0.00992991	7
BP	GO:0046456	icosanoid biosynthetic process	0.00992991	7
BP	GO:0060560	developmental growth involved in morphogenesis	0.0100209	17
BP	GO:0006692	prostanoid metabolic process	0.0101766	6
BP	GO:0006693	prostaglandin metabolic process	0.0101766	6
BP	GO:0000187	activation of MAPK activity	0.010708	13
BP	GO:0021543	pallium development	0.010708	14
BP	GO:0001503	ossification	0.0109017	24
BP	GO:0031032	actomyosin structure organization	0.010941	15
BP	GO:0007200	phospholipase C-activating G-protein coupled receptor signaling pathway	0.0111032	10
BP	GO:0060538	skeletal muscle organ development	0.0111792	14
BP	GO:0051017	actin filament bundle assembly	0.0111792	13
BP	GO:0060389	pathway-restricted SMAD protein phosphorylation	0.0111792	8
BP	GO:0060675	ureteric bud morphogenesis	0.0111792	8
BP	GO:0006869	lipid transport	0.0111797	23
BP	GO:0050920	regulation of chemotaxis	0.0112658	16
BP	GO:0014912	negative regulation of smooth muscle cell migration	0.011327	6
BP	GO:0050927	positive regulation of positive chemotaxis	0.0113782	5
BP	GO:0019369	arachidonic acid metabolic process	0.0119266	7
BP	GO:0007588	excretion	0.0120783	8
BP	GO:0072171	mesonephric tubule morphogenesis	0.0120783	8
BP	GO:0050769	positive regulation of neurogenesis	0.0120978	27
BP	GO:0050818	regulation of coagulation	0.0121611	9
BP	GO:0007229	integrin-mediated signaling pathway	0.0123856	10
BP	GO:0045124	regulation of bone resorption	0.0127406	6
BP	GO:0002062	chondrocyte differentiation	0.0127472	11
BP	GO:0015850	organic hydroxy compound transport	0.0129216	18
BP	GO:0030104	water homeostasis	0.0129887	8
BP	GO:0007009	plasma membrane organization	0.0129887	9
BP	GO:0050807	regulation of synapse organization	0.0129887	16
BP	GO:0021846	cell proliferation in forebrain	0.0129887	5
BP	GO:0050926	regulation of positive chemotaxis	0.0129887	5
BP	GO:0060740	prostate gland epithelium morphogenesis	0.0129887	5
BP	GO:0050880	regulation of blood vessel size	0.0129887	12
BP	GO:0072006	nephron development	0.0129887	12
BP	GO:0060541	respiratory system development	0.0129887	15
BP	GO:0061572	actin filament bundle organization	0.0130658	13
BP	GO:0001704	formation of primary germ layer	0.0131308	11
BP	GO:0008361	regulation of cell size	0.0133598	14
BP	GO:0048736	appendage development	0.0133598	14
BP	GO:0060173	limb development	0.0133598	14
BP	GO:0033002	muscle cell proliferation	0.01344	17
BP	GO:0035150	regulation of tube size	0.0134803	12
BP	GO:0045778	positive regulation of ossification	0.0134803	9
BP	GO:0032535	regulation of cellular component size	0.0135408	23
BP	GO:0071902	positive regulation of protein serine/threonine kinase activity	0.0138312	21
BP	GO:0060572	morphogenesis of an epithelial bud	0.0142763	4
BP	GO:0019233	sensory perception of pain	0.0143951	10
BP	GO:0008217	regulation of blood pressure	0.0145201	14
BP	GO:0002088	lens development in camera-type eye	0.0146606	8
BP	GO:1903524	positive regulation of blood circulation	0.0146606	8
BP	GO:0010882	regulation of cardiac muscle contraction by calcium ion signaling	0.0146606	5
BP	GO:0010876	lipid localization	0.0148101	24
BP	GO:0034394	protein localization to cell surface	0.0149903	7
BP	GO:1901381	positive regulation of potassium ion transmembrane transport	0.015172	6
BP	GO:0002687	positive regulation of leukocyte migration	0.015172	11
BP	GO:0045667	regulation of osteoblast differentiation	0.015172	11
BP	GO:0050804	modulation of chemical synaptic transmission	0.0155833	25
BP	GO:0048662	negative regulation of smooth muscle cell proliferation	0.0157262	8
BP	GO:0050803	regulation of synapse structure or activity	0.0158781	16
BP	GO:0099177	regulation of trans-synaptic signaling	0.0159546	25
BP	GO:0051963	regulation of synapse assembly	0.0159798	10
BP	GO:1901568	fatty acid derivative metabolic process	0.0160678	13
BP	GO:0071236	cellular response to antibiotic	0.0162141	12
BP	GO:0050770	regulation of axonogenesis	0.0162141	14
BP	GO:0007015	actin filament organization	0.0162951	24
BP	GO:0060512	prostate gland morphogenesis	0.0166098	5
BP	GO:0010761	fibroblast migration	0.0167011	6
BP	GO:0060350	endochondral bone morphogenesis	0.0167222	8
BP	GO:0010927	cellular component assembly involved in morphogenesis	0.0167222	10
BP	GO:0043266	regulation of potassium ion transport	0.0167222	10
BP	GO:0090330	regulation of platelet aggregation	0.0168598	4
BP	GO:0034333	adherens junction assembly	0.0171487	9
BP	GO:0022029	telencephalon cell migration	0.0175126	7
BP	GO:0042063	gliogenesis	0.0177655	18
BP	GO:0043542	endothelial cell migration	0.0177655	18
BP	GO:0061045	negative regulation of wound healing	0.0178961	8
BP	GO:0048738	cardiac muscle tissue development	0.0181109	16
BP	GO:0048839	inner ear development	0.0181789	14
BP	GO:0010863	positive regulation of phospholipase C activity	0.0182673	6
BP	GO:0042551	neuron maturation	0.0182673	6
BP	GO:0010644	cell communication by electrical coupling	0.0186631	5
BP	GO:0060536	cartilage morphogenesis	0.0186631	5
BP	GO:0003231	cardiac ventricle development	0.0193787	11
BP	GO:0003073	regulation of systemic arterial blood pressure	0.0193787	9
BP	GO:0048588	developmental cell growth	0.0193787	16
BP	GO:0014902	myotube differentiation	0.0197313	10
BP	GO:0048557	embryonic digestive tract morphogenesis	0.0201891	4
BP	GO:0003197	endocardial cushion development	0.0202141	6
BP	GO:0007405	neuroblast proliferation	0.0205124	7
BP	GO:0072078	nephron tubule morphogenesis	0.0205124	8
BP	GO:0003279	cardiac septum development	0.0208403	10
BP	GO:0045907	positive regulation of vasoconstriction	0.0212211	5
BP	GO:0001933	negative regulation of protein phosphorylation	0.0215363	24
BP	GO:0046850	regulation of bone remodeling	0.0224224	6
BP	GO:0003206	cardiac chamber morphogenesis	0.0226028	11
BP	GO:0018108	peptidyl-tyrosine phosphorylation	0.0229418	23
BP	GO:0003002	regionalization	0.0229418	21
BP	GO:0048732	gland development	0.0229664	25
BP	GO:0001764	neuron migration	0.0232044	12
BP	GO:0051384	response to glucocorticoid	0.0232044	12
BP	GO:0072080	nephron tubule development	0.0232044	9
BP	GO:0060411	cardiac septum morphogenesis	0.0233715	8
BP	GO:0072088	nephron epithelium morphogenesis	0.0233715	8
BP	GO:0032103	positive regulation of response to external stimulus	0.0233715	19
BP	GO:0050921	positive regulation of chemotaxis	0.0233715	11
BP	GO:0032288	myelin assembly	0.0236719	4
BP	GO:0021772	olfactory bulb development	0.0236719	5
BP	GO:0051057	positive regulation of small GTPase mediated signal transduction	0.0237656	7
BP	GO:0048511	rhythmic process	0.0241312	18
BP	GO:0002063	chondrocyte development	0.0241312	6
BP	GO:0018212	peptidyl-tyrosine modification	0.0242666	23
BP	GO:0048545	response to steroid hormone	0.0242666	23
BP	GO:1901861	regulation of muscle tissue development	0.0250855	12
BP	GO:0050678	regulation of epithelial cell proliferation	0.0251327	22
BP	GO:0016055	Wnt signaling pathway	0.0256158	26
BP	GO:0032147	activation of protein kinase activity	0.0257248	20
BP	GO:0061326	renal tubule development	0.0257248	9
BP	GO:0030509	BMP signaling pathway	0.0261455	12
BP	GO:0048806	genitalia development	0.0261562	6
BP	GO:0070372	regulation of ERK1 and ERK2 cascade	0.0261562	20
BP	GO:0003151	outflow tract morphogenesis	0.0261562	8
BP	GO:0061333	renal tubule morphogenesis	0.0261562	8
BP	GO:0009954	proximal/distal pattern formation	0.0261562	5
BP	GO:0021988	olfactory lobe development	0.0261562	5
BP	GO:0001649	osteoblast differentiation	0.0261611	15
BP	GO:0198738	cell-cell signaling by wnt	0.0263483	26
BP	GO:0072089	stem cell proliferation	0.0263483	10
BP	GO:0070588	calcium ion transmembrane transport	0.0264474	19
BP	GO:0048167	regulation of synaptic plasticity	0.0266317	13
BP	GO:0006814	sodium ion transport	0.0269663	15
BP	GO:0032233	positive regulation of actin filament bundle assembly	0.0269663	7
BP	GO:0060393	regulation of pathway-restricted SMAD protein phosphorylation	0.0269663	7
BP	GO:0001660	fever generation	0.0272249	3
BP	GO:0014041	regulation of neuron maturation	0.0272249	3
BP	GO:0007045	cell-substrate adherens junction assembly	0.0274154	8
BP	GO:0048041	focal adhesion assembly	0.0274154	8
BP	GO:0055117	regulation of cardiac muscle contraction	0.0274154	8
BP	GO:0050673	epithelial cell proliferation	0.0277621	24
BP	GO:0021782	glial cell development	0.0279615	9
BP	GO:0006636	unsaturated fatty acid biosynthetic process	0.0279615	6
BP	GO:0043270	positive regulation of ion transport	0.02819	17
BP	GO:1901342	regulation of vasculature development	0.028329	24
BP	GO:0048675	axon extension	0.0286079	10
BP	GO:0051928	positive regulation of calcium ion transport	0.0286079	10
BP	GO:0050891	multicellular organismal water homeostasis	0.0286079	7
BP	GO:0051924	regulation of calcium ion transport	0.0287958	16
BP	GO:0048568	embryonic organ development	0.0287958	24
BP	GO:0048013	ephrin receptor signaling pathway	0.0287958	8
BP	GO:2000300	regulation of synaptic vesicle exocytosis	0.0287958	8
BP	GO:0032102	negative regulation of response to external stimulus	0.0291284	20
BP	GO:0048562	embryonic organ morphogenesis	0.0294391	18
BP	GO:0010862	positive regulation of pathway-restricted SMAD protein phosphorylation	0.0300955	6
BP	GO:0045933	positive regulation of muscle contraction	0.0300955	6
BP	GO:0055078	sodium ion homeostasis	0.0300955	6
BP	GO:0006833	water transport	0.0306004	4
BP	GO:0014821	phasic smooth muscle contraction	0.0306004	4
BP	GO:0043496	regulation of protein homodimerization activity	0.0306004	4
BP	GO:0002027	regulation of heart rate	0.0307083	9
BP	GO:0002701	negative regulation of production of molecular mediator of immune response	0.031517	5
BP	GO:0071560	cellular response to transforming growth factor beta stimulus	0.0315186	16
BP	GO:0007266	Rho protein signal transduction	0.031545	14
BP	GO:0050848	regulation of calcium-mediated signaling	0.0325362	9
BP	GO:0003044	regulation of systemic arterial blood pressure mediated by a chemical signal	0.0325604	6
BP	GO:0072132	mesenchyme morphogenesis	0.0325604	6
BP	GO:0086009	membrane repolarization	0.0325604	6
BP	GO:0030111	regulation of Wnt signaling pathway	0.0332043	19
BP	GO:0050806	positive regulation of synaptic transmission	0.0334453	12
BP	GO:0050773	regulation of dendrite development	0.0335073	11
BP	GO:0050900	leukocyte migration	0.0341962	26
BP	GO:0046849	bone remodeling	0.0344103	8
BP	GO:0009743	response to carbohydrate	0.0344344	15
BP	GO:0003091	renal water homeostasis	0.0347035	5
BP	GO:0030501	positive regulation of bone mineralization	0.0347035	5
BP	GO:0050918	positive chemotaxis	0.0347406	7
BP	GO:0035725	sodium ion transmembrane transport	0.0347662	11
BP	GO:0001759	organ induction	0.0347662	4
BP	GO:0010881	regulation of cardiac muscle contraction by regulation of the release of sequestered calcium ion	0.0347662	4
BP	GO:0030539	male genitalia development	0.0347662	4
BP	GO:1900024	regulation of substrate adhesion-dependent cell spreading	0.0349153	6
BP	GO:0000302	response to reactive oxygen species	0.0351604	15
BP	GO:0050808	synapse organization	0.0354511	22
BP	GO:0033559	unsaturated fatty acid metabolic process	0.0354511	9
BP	GO:0007519	skeletal muscle tissue development	0.0355443	12
BP	GO:1990138	neuron projection extension	0.0355443	12
BP	GO:0030073	insulin secretion	0.0355443	14
BP	GO:0050679	positive regulation of epithelial cell proliferation	0.0355443	14
BP	GO:1903035	negative regulation of response to wounding	0.0356051	8
BP	GO:0030879	mammary gland development	0.0356051	11
BP	GO:0042542	response to hydrogen peroxide	0.0356051	11
BP	GO:0035924	cellular response to vascular endothelial growth factor stimulus	0.0364538	7
BP	GO:0048260	positive regulation of receptor-mediated endocytosis	0.0375424	6
BP	GO:1902803	regulation of synaptic vesicle transport	0.0378797	8
BP	GO:0071559	response to transforming growth factor beta	0.0384685	16
BP	GO:0016079	synaptic vesicle exocytosis	0.0387925	10
BP	GO:0070371	ERK1 and ERK2 cascade	0.0388944	20
BP	GO:0017158	regulation of calcium ion-dependent exocytosis	0.0388944	9
BP	GO:0030282	bone mineralization	0.0388944	9
BP	GO:0034605	cellular response to heat	0.0388944	9
BP	GO:0003272	endocardial cushion formation	0.0392102	4
BP	GO:1904018	positive regulation of vasculature development	0.0395687	15
BP	GO:0030195	negative regulation of blood coagulation	0.0402016	6
BP	GO:1900047	negative regulation of hemostasis	0.0402016	6
BP	GO:0007077	mitotic nuclear envelope disassembly	0.0402016	3
BP	GO:0010763	positive regulation of fibroblast migration	0.0402016	3
BP	GO:0021889	olfactory bulb interneuron differentiation	0.0402016	3
BP	GO:0070486	leukocyte aggregation	0.0402016	3
BP	GO:0071415	cellular response to purine-containing compound	0.0402016	3
BP	GO:1902224	ketone body metabolic process	0.0402016	3
CC	GO:0031012	extracellular matrix	2.94585e-14	55
CC	GO:0062023	NA	5.8681e-12	41
CC	GO:0043292	contractile fiber	9.39093e-11	32
CC	GO:0030016	myofibril	1.00669e-10	31
CC	GO:0042383	sarcolemma	1.1806e-09	23
CC	GO:0044449	contractile fiber part	1.21682e-09	29
CC	GO:0030017	sarcomere	2.07188e-08	26
CC	GO:0030055	cell-substrate junction	2.215e-07	37
CC	GO:0031674	I band	2.96041e-07	20
CC	GO:0030018	Z disc	3.11671e-07	19
CC	GO:0005901	caveola	3.11671e-07	15
CC	GO:0005925	focal adhesion	3.11671e-07	36
CC	GO:0005924	cell-substrate adherens junction	3.4917e-07	36
CC	GO:0043034	costamere	1.08297e-06	8
CC	GO:0045121	membrane raft	1.77007e-06	29
CC	GO:0098857	membrane microdomain	1.78136e-06	29
CC	GO:0044853	plasma membrane raft	1.78136e-06	16
CC	GO:0098589	membrane region	3.38808e-06	29
CC	GO:0015629	actin cytoskeleton	5.00417e-05	35
CC	GO:0097060	synaptic membrane	7.71226e-05	32
CC	GO:0098978	glutamatergic synapse	0.000206853	27
CC	GO:0099240	intrinsic component of synaptic membrane	0.000232011	17
CC	GO:0034703	cation channel complex	0.000232011	20
CC	GO:0008076	voltage-gated potassium channel complex	0.000290374	12
CC	GO:0034702	ion channel complex	0.000300273	24
CC	GO:0099699	integral component of synaptic membrane	0.000300273	16
CC	GO:1902495	transmembrane transporter complex	0.000352229	25
CC	GO:0016324	apical plasma membrane	0.000398107	24
CC	GO:0045177	apical part of cell	0.000460754	27
CC	GO:1990351	transporter complex	0.000462802	25
CC	GO:0031258	lamellipodium membrane	0.000462802	6
CC	GO:0005911	cell-cell junction	0.000524001	30
CC	GO:0034705	potassium channel complex	0.000554695	12
CC	GO:0097440	apical dendrite	0.000931571	5
CC	GO:0033267	axon part	0.000984811	26
CC	GO:0031252	cell leading edge	0.00195134	26
CC	GO:0031256	leading edge membrane	0.00197661	15
CC	GO:0043025	neuronal cell body	0.00212435	30
CC	GO:0098936	intrinsic component of postsynaptic membrane	0.00348045	12
CC	GO:0042734	presynaptic membrane	0.00410033	14
CC	GO:0098793	presynapse	0.00418664	29
CC	GO:0005604	basement membrane	0.00443497	10
CC	GO:0030027	lamellipodium	0.00601056	15
CC	GO:0014704	intercalated disc	0.00708617	7
CC	GO:0030315	T-tubule	0.00708617	7
CC	GO:0005884	actin filament	0.00722703	10
CC	GO:0099055	integral component of postsynaptic membrane	0.00730113	11
CC	GO:0032432	actin filament bundle	0.00745483	8
CC	GO:0045211	postsynaptic membrane	0.00756271	21
CC	GO:0098889	intrinsic component of presynaptic membrane	0.0077754	9
CC	GO:0043235	receptor complex	0.00909616	24
CC	GO:0044291	cell-cell contact zone	0.0100862	8
CC	GO:0031253	cell projection membrane	0.0108606	21
CC	GO:0031234	extrinsic component of cytoplasmic side of plasma membrane	0.0108606	9
CC	GO:0099056	integral component of presynaptic membrane	0.0133496	8
CC	GO:0001725	stress fiber	0.0133496	7
CC	GO:0097517	contractile actin filament bundle	0.0133496	7
CC	GO:0016528	sarcoplasm	0.0140249	8
CC	GO:0005865	striated muscle thin filament	0.0142708	5
CC	GO:0016323	basolateral plasma membrane	0.0149383	15
CC	GO:0150034	distal axon	0.0154453	18
CC	GO:0008305	integrin complex	0.0154453	5
CC	GO:0036379	myofilament	0.0154453	5
CC	GO:0044224	juxtaparanode region of axon	0.0164291	3
CC	GO:0019898	extrinsic component of membrane	0.0191836	18
CC	GO:0044306	neuron projection terminus	0.0194002	11
CC	GO:0043679	axon terminus	0.020889	10
CC	GO:0098636	protein complex involved in cell adhesion	0.0213901	5
CC	GO:0097225	sperm midpiece	0.0214779	4
CC	GO:0019897	extrinsic component of plasma membrane	0.0221441	12
CC	GO:0016529	sarcoplasmic reticulum	0.0221441	7
CC	GO:0044304	main axon	0.0237131	7
CC	GO:0005614	interstitial matrix	0.0250875	3
CC	GO:0043204	perikaryon	0.0250875	10
CC	GO:0005581	collagen trimer	0.0250875	8
CC	GO:0042641	actomyosin	0.0284914	7
CC	GO:0005913	cell-cell adherens junction	0.0316459	9
CC	GO:0031941	filamentous actin	0.0352466	4
CC	GO:0043218	compact myelin	0.0363799	3
CC	GO:0099523	presynaptic cytosol	0.0363799	3
MF	GO:0022803	passive transmembrane transporter activity	1.16728e-09	48
MF	GO:0015267	channel activity	1.96587e-09	47
MF	GO:0022838	substrate-specific channel activity	9.13189e-09	44
MF	GO:0005244	voltage-gated ion channel activity	3.80093e-08	27
MF	GO:0022832	voltage-gated channel activity	3.80093e-08	27
MF	GO:0005261	cation channel activity	3.80093e-08	35
MF	GO:0022839	ion gated channel activity	4.82166e-08	36
MF	GO:0005216	ion channel activity	4.82166e-08	41
MF	GO:0022836	gated channel activity	8.35406e-08	36
MF	GO:0046873	metal ion transmembrane transporter activity	1.23107e-06	39
MF	GO:0005539	glycosaminoglycan binding	3.93606e-06	25
MF	GO:0022843	voltage-gated cation channel activity	1.03211e-05	19
MF	GO:0005249	voltage-gated potassium channel activity	4.26152e-05	14
MF	GO:0003779	actin binding	5.07657e-05	34
MF	GO:1901681	sulfur compound binding	5.46724e-05	24
MF	GO:0008201	heparin binding	5.651e-05	19
MF	GO:0050840	extracellular matrix binding	5.651e-05	11
MF	GO:0005267	potassium channel activity	9.30542e-05	16
MF	GO:0015079	potassium ion transmembrane transporter activity	0.000156858	18
MF	GO:0005518	collagen binding	0.000299831	11
MF	GO:0005201	extracellular matrix structural constituent	0.000364038	17
MF	GO:0015077	monovalent inorganic cation transmembrane transporter activity	0.00204846	28
MF	GO:0098631	cell adhesion mediator activity	0.00304203	9
MF	GO:0004714	transmembrane receptor protein tyrosine kinase activity	0.00553165	9
MF	GO:0005227	calcium activated cation channel activity	0.00584666	6
MF	GO:0043236	laminin binding	0.00661467	6
MF	GO:0019199	transmembrane receptor protein kinase activity	0.00661467	10
MF	GO:0050839	cell adhesion molecule binding	0.00661467	31
MF	GO:0015085	calcium ion transmembrane transporter activity	0.0131572	13
MF	GO:0005262	calcium channel activity	0.0139852	12
MF	GO:0017134	fibroblast growth factor binding	0.0147822	5
MF	GO:0044325	ion channel binding	0.0151438	12
MF	GO:0005178	integrin binding	0.0157623	12
MF	GO:0008528	G-protein coupled peptide receptor activity	0.0166999	13
MF	GO:0008083	growth factor activity	0.0189688	14
MF	GO:0098632	cell-cell adhesion mediator activity	0.0189688	7
MF	GO:0005523	tropomyosin binding	0.0189944	4
MF	GO:0017046	peptide hormone binding	0.0202548	7
MF	GO:0001653	peptide receptor activity	0.0211499	13
MF	GO:0005200	structural constituent of cytoskeleton	0.027702	10
MF	GO:0005229	intracellular calcium activated chloride channel activity	0.0347117	4
MF	GO:0061778	intracellular chloride channel activity	0.0347117	4
MF	GO:0008307	structural constituent of muscle	0.0403154	6
MF	GO:0098641	cadherin binding involved in cell-cell adhesion	0.0403154	4
MF	GO:0008227	G-protein coupled amine receptor activity	0.0403154	7

## Sheet: Table S3
Supplementary Table S3 Results of KEGG enrichment analysis in AR regulatory genes
ID	Description	qvalue	Count
hsa04270	Vascular smooth muscle contraction	2.10964e-07	21
hsa04020	Calcium signaling pathway	6.38111e-07	24
hsa04510	Focal adhesion	1.3262e-06	24
hsa05414	Dilated cardiomyopathy (DCM)	5.41625e-05	14
hsa05205	Proteoglycans in cancer	7.18682e-05	21
hsa05410	Hypertrophic cardiomyopathy (HCM)	0.000520886	12
hsa04911	Insulin secretion	0.000520886	12
hsa04015	Rap1 signaling pathway	0.000853675	19
hsa04261	Adrenergic signaling in cardiomyocytes	0.00137578	15
hsa04972	Pancreatic secretion	0.00137578	12
hsa04022	cGMP-PKG signaling pathway	0.00155907	16
hsa05412	Arrhythmogenic right ventricular cardiomyopathy (ARVC)	0.00160434	10
hsa04971	Gastric acid secretion	0.00201542	10
hsa04970	Salivary secretion	0.00201542	11
hsa04014	Ras signaling pathway	0.00213642	19
hsa00590	Arachidonic acid metabolism	0.00213642	9
hsa04810	Regulation of actin cytoskeleton	0.00213642	18
hsa04925	Aldosterone synthesis and secretion	0.0033655	11
hsa04750	Inflammatory mediator regulation of TRP channels	0.00380845	11
hsa04921	Oxytocin signaling pathway	0.00410337	14
hsa04151	PI3K-Akt signaling pathway	0.004184	24
hsa04010	MAPK signaling pathway	0.00487009	21
hsa05146	Amoebiasis	0.00896095	10
hsa04960	Aldosterone-regulated sodium reabsorption	0.00917892	6
hsa04726	Serotonergic synapse	0.00951761	11
hsa04512	ECM-receptor interaction	0.00970402	9
hsa04080	Neuroactive ligand-receptor interaction	0.00970402	22
hsa04916	Melanogenesis	0.0108967	10
hsa04924	Renin secretion	0.0113692	8
hsa04310	Wnt signaling pathway	0.0118016	13
hsa04360	Axon guidance	0.0137972	14
hsa04725	Cholinergic synapse	0.0206429	10
hsa04024	cAMP signaling pathway	0.0215781	15
hsa04713	Circadian entrainment	0.0239107	9
hsa04913	Ovarian steroidogenesis	0.0274613	6
hsa04720	Long-term potentiation	0.032092	7
hsa04540	Gap junction	0.0406495	8

## Sheet: Table S4
Supplementary Table S4 De-redundant gene results of multi-omics data with GO and KEGG enrichment analysis
Data type	Gene
AR_ChIP-RNA	DKK3 EPHA2 CYP19A1 SCN7A CLU RRAS FLNC LGALS3 RAMP1 FRMD3 EGFL6 SLC24A2 ISL2 ADRA1A DEFB1 KCNJ3 TNS4 EDN3 EFNB1 KSR1 ROBO1 PTGDS SOX5 CSPG4 STAC2 MADCAM1 TACC1 STARD8 NAV2 PRPS2 KCNA2 CDH4 CRYAB SALL1 CAMK1G COL21A1 MGARP VCL SEMA3D SCARA3 MEIS1 HSPB6 MYLK KCNG4 KCNS2 SDC1 KCNH1 PALLD FASN SLC5A8 RAB11FIP2 NRP2 STAC SLC28A3 MAL APOH HMGCLL1 LMO3 COL23A1 HES4 AGTR1 ITGA2 CYP2J2 BICD1 MALAT1 CIART …
LncRNA-AC106881.1	CAV1 S1PR1 MYH11 PRKCQ ATP1A2 AQP1 FLT4 MRAS BMP5 GJA1 COL6A1 CLU SGCG ADRA2B TGFBR2 P2RX1 PIK3CD SCN5A TRPV3 BMP4 CFH TUBA1A GNA14 SERPINB9 NPY1R PLCE1 PDE4C ELN FRAT2 PDGFC EVC2 SSTR2 C7 CNTN1 ARHGEF6 CNTNAP1 FLNA LAMB1 RCAN2 ANK2 WNT2B CTNNA3 CFD IGF2 CAMK1D MYL9 ROBO2 MMP14 LUM PTGS1 NTF3 STAT5B DNM1 ACTN1 DGKG ADRB3 MYH6 TEK DRD5 ANGPT4 PDE1C PRKCA GRID1 COL4A6 SFRP1 CLDN11 SOX17 VCL SERPINA…
LncRNA-AC004148.2	SEC62 RBSN UGGT1 AP1G2 PNN GGA1 CDC42 CLTC LAMP2 VPS35 PDCD6IP PSAP ITCH CAPZA2 FUCA1 PDIA6 SORT1 LIPA M6PR AMFR SEC24A TRAM1 DDX39B NAPSA ARF3 TPP1 GM2A UBQLN2 PABPN1 SCARB2 ARSB SEC31B CANX ACIN1 HEXD AP2B1 ARFGEF2 SEC24D ERLEC1 RPN2 UBQLN1 ENGASE IDUA GLB1 VTA1 MAN1A2 STAM CHMP3 WIPF2 DNAJC3 SSR1 GNS RAB5C GBA CHMP2B MBTPS2 MAN2C1 SEC61A2 DAZAP1 CPSF1 STT3B ATF6 SNX6 AP3B1 CPSF2 IGF2R RHOA NXF…
SNV	FBXO5 NFATC1 HTT PPAT MSX2 ST18 TYMS PPP1R42 CDCA2 XDH RAD51 NIN ADARB1 DCP2 SOX5 SMC2 CACNA2D2 TTK JAK1 PID1 UNC13B LGR6 SMAD4 FZD10 PLXNA3 CPS1 HERC1 TP53 ELFN2 ERBB2 ANKLE2 GMPR SEMA4G DLC1 TET1 SLC7A14 PCDHB11 NTNG2 SNX19 CLSTN3 RORA FBXL7 ZNF365 GPNMB CRY2 PDGFD SCIN JADE1 EXT1 SSTR1 AKAP6 RECQL4 SLIT1 COL14A1 FCRL3 CHD5 APC RELA GATA4 FOXA1 CREB3L2 CACNB4 BAG6 MYOT ALDH1A2 SEMA6C LRP6 FGF3 …
CNV	RPL35 CXCR4 RPL30 RIPK2 TUBGCP2 MAP1B HOGA1 RIOK2 RAD54B COA6 ZNHIT1 SLC30A5 CUL4A ASPH PSMC2 ACD MON1B RUBCN NBN NUGGC CYB5D2 GRIK2 URM1 MKRN1 MDH2 LGI1 ACTR1A LIN9 MBD5 TRIM23 DTX2 ING3 REXO4 HELLS USB1 SURF4 GABARAP MCF2L CDK5RAP2 SERPINF1 WDR36 HMBOX1 PSMB10 HS6ST1 ANKFY1 ASGR2 ESCO1 RPS23 RAD23B ST3GAL2 DSG2 PDCD4 CUTC VPS36 REEP4 GAPDH AIF1L FAM91A1 CCDC14 GPR137B SMCHD1 NPC1L1 TRIP6 TSNAX …
Methylation	RDH5 PTN GPX7 RARRES2 COL17A1 NAPRT ANGPT1 HFE OR51E2 PTK6 QPCT GSTP1 EEF2 EMILIN2 LGALS3BP ORM1 PDGFRB CYP2W1 LPAR1 IRAK3 PYCARD NDNF LDHC GSTM2 LAMC2 CBR4 LTF CCR7 KCNE3 CDO1 MMP14 CYBA BCO1 PLAT ME3 PRKCB ANXA2 IGF1 CD40 EHHADH CRACR2A RGN ALOX15B KLK2 GSTM4 FAXDC2 ALDH1A3 CD74 CD44 ALDH3A1 CX3CL1 EYA4 KLK1 FAIM2 BRINP3 KLK3 YAP1 TGM4 JPH2 MAOB BST2 TMLHE FZD10 GPX3 ELL3 MFAP4 FMOD NEU1 ACP5 C…
Clinical	IGLV2-8 CEACAM5 GPR83 TG PPFIA2 IGHV1-58 HPR IGF2 PRSS55 CARD18 AKR1C3 AKR1D1 KLK14 SIX3 MMP13 COMP SLC5A8 MYH2 IGHV4-34 LMX1A MMP11 SFRP4 IL36RN BMP6 IGHV3-23 IGHV4-4 NKX2-5 COL11A1 ALB AMBN CFC1B SYT5 IGHV1-3 NRSN1 IGKV2D-28 CDC20B SYT4 IGHV4-31 UTS2B TRPM5 CPLX2 KIF14 SSTR1 UGT2A3 CLCA4 SLC9A3 AMH ECEL1 OTOR ADAM29 FGF19 TAC3 SULT1E1 IGHV3-33 ASIC2 INSL5 IGHV1-69D HPSE2 UBE2C AZU1 UGT2B11 GBX2…

## Sheet: Table S5
Supplementary Table S5 The differtially expressed lncRNAs in prostate cancer
lncRNA	logFC	FDR
EMX2OS	-5.98595	2.53945e-217
LINC02137	-5.24346	1.16555e-157
LINC01116	-3.56045	2.77229e-149
AL161645.1	-4.92865	7.70993e-147
LINC00839	-4.21969	3.05126e-141
AC012123.1	-4.57878	1.40153e-140
HOXB-AS3	-5.13265	2.7902e-101
AC008759.3	-3.7248	3.31842e-87
AC245100.6	-4.15586	3.51152e-82
AC103702.2	-3.59106	3.98673e-81
AC005674.1	-3.79618	1.27765e-78
GATA3-AS1	-3.42294	2.74863e-63
PANTR1	-6.63445	4.75559e-63
AC129507.4	-2.999	1.30984e-62
LINC02532	-3.5895	1.54038e-62
LINC00683	-2.36567	1.7337e-62
LINC01671	-3.15933	6.97058e-60
LINC00607	-2.40329	7.00778e-57
LINC00982	-2.66824	2.24423e-56
LINC01819	-2.73358	8.13903e-56
AC116345.1	-4.0569	1.96814e-55
SNAP25-AS1	-2.51557	6.77989e-52
ZFHX4-AS1	-2.96794	1.15824e-51
CA3-AS1	-2.72759	4.8678e-51
LINC02086	-2.02646	2.35189e-50
AL451069.2	-3.15778	5.9889e-50
AC010980.2	-2.97122	1.86437e-47
AC012307.1	-4.61399	1.11796e-45
PRR31	-3.17586	2.04985e-44
LINC01345	-3.19098	5.46022e-44
PLBD1-AS1	-2.26131	3.24438e-43
AC005180.1	-2.12918	7.9098e-41
PROSER2-AS1	-1.86918	9.87528e-41
UCA1	-2.79367	1.42954e-40
AC005180.2	-2.04354	4.24396e-40
AL109976.1	-1.94521	5.49959e-40
AC007495.1	-1.82176	8.03797e-40
BOLA3-AS1	-1.31652	2.23713e-39
LINC00958	-2.62869	7.46234e-39
PCAT7	2.49285	5.44201e-37
LINC01778	-1.76372	1.31478e-36
HPN-AS1	2.88142	7.87325e-36
MBNL1-AS1	-1.41991	1.15578e-35
GAS6-DT	-1.39301	2.11125e-35
AL031123.2	2.11711	3.49358e-35
RBMS3-AS3	-1.72791	9.47844e-34
LINC01139	-3.25985	1.043e-33
GAS1RR	-1.7406	1.82974e-33
LINC00857	-1.46073	2.47891e-33
ERVE-1	-1.54741	7.86206e-33
FOXP4-AS1	2.16604	9.57955e-33
LINC01475	4.98288	1.4475e-32
AC005165.1	-2.28792	1.79223e-32
AC092376.2	-1.73394	4.17812e-32
VPS9D1-AS1	1.89659	4.81631e-32
LINC00908	-1.70543	9.15012e-32
MAGI2-AS3	-1.36973	1.05556e-31
ADAMTS9-AS1	-2.10767	1.88964e-31
ALDH1L1-AS2	-2.04562	2.99437e-31
IL21-AS1	-2.49828	4.17885e-31
LINC01410	-1.61557	1.72873e-30
AC022893.1	-1.46979	6.09187e-30
AL139158.2	-1.78019	7.81318e-30
AF111167.2	-1.21646	1.94582e-29
AL031985.3	1.1249	9.84542e-29
AF165147.1	-1.87521	4.29662e-28
AC015922.2	-1.33551	1.12846e-27
SRRM2-AS1	1.49625	2.0415e-27
AP002884.1	-1.44266	2.11371e-27
AC090825.1	-1.53521	2.25524e-27
C5orf64	-2.99478	3.37145e-27
CTBP1-AS	2.6064	4.01239e-27
AC090515.4	-1.63243	9.0658e-27
Z69733.1	-1.69896	1.17072e-26
SNHG3	1.55853	1.17626e-26
AC036108.3	-1.53746	1.31741e-26
LINC00665	1.081	2.38134e-26
AC012085.2	-1.80509	2.53218e-26
AC007637.1	-1.69238	1.03846e-25
AC093583.1	-3.10249	1.37703e-25
AC006042.1	1.52594	1.4901e-25
AC022395.1	-2.45564	1.864e-25
AC106881.1	-1.46369	2.54454e-25
AP006748.1	3.53179	2.79267e-25
AC107959.1	-1.12692	3.14689e-25
AL353622.1	2.05261	4.733e-25
AC005083.1	-1.61872	7.87997e-25
SNHG25	2.37518	9.16702e-25
AL031663.3	-2.11063	1.10307e-24
AL391335.1	-1.98077	1.57912e-24
AC005082.1	-1.53754	1.99449e-24
AC104667.2	2.03587	2.36157e-24
AL136366.1	-1.46136	4.02936e-24
AC092811.1	-1.93687	4.3092e-24
HCG11	-1.1688	5.40139e-24
AC079298.3	-1.63497	7.69072e-24
SNHG4	2.04606	8.25213e-24
AC009119.1	2.67245	9.3331e-24
AL121821.1	-1.57699	9.65475e-24
AC004846.1	-1.32457	1.26815e-23
AC087516.2	-2.26762	1.84692e-23
AP004608.1	2.9717	2.09338e-23
PCAT1	2.86457	2.53092e-23
AL161457.1	-2.01285	2.86967e-23
LINC01509	2.13392	3.11982e-23
MIR31HG	-1.98175	6.00169e-23
MRPS30-DT	-1.01025	9.01791e-23
ARHGEF38-IT1	2.28001	1.00025e-22
LINC00398	-1.29046	1.00319e-22
AL365181.4	-1.60146	1.10299e-22
JAZF1-AS1	-1.59234	1.18077e-22
AC011472.1	-1.04898	1.19218e-22
AL158055.1	-1.56197	1.30917e-22
AP001107.5	-1.63097	1.70334e-22
AL354863.1	-4.10307	1.86473e-22
LINC01679	-1.39758	2.12721e-22
DRAIC	2.09355	2.28673e-22
AC105383.1	-1.56629	3.42629e-22
AL512598.1	-1.42794	4.05139e-22
AC004982.1	1.97868	4.11157e-22
AC004982.2	1.90408	4.90418e-22
AC005696.1	-1.17695	5.46074e-22
SAMD12-AS1	-1.82909	5.46353e-22
U73166.1	1.75896	6.71936e-22
C9orf163	1.8385	7.25859e-22
AC104170.1	1.57112	8.05687e-22
AC084864.1	1.69664	8.22507e-22
FAM222A-AS1	2.0556	8.70264e-22
MIR100HG	-1.18889	9.45259e-22
AL160412.1	-1.76231	9.48488e-22
LINC00702	-1.93056	1.36197e-21
LINC01550	-1.46795	1.65457e-21
LINC02078	-1.62924	1.71527e-21
AC079630.1	-1.27245	1.76758e-21
UNQ6494	2.02358	2.07693e-21
FGF14-AS2	-1.40223	3.61549e-21
LINC01134	1.32713	3.81276e-21
AL031316.1	-1.68153	4.63681e-21
AC026469.1	-2.15121	5.91146e-21
HOXB-AS2	-1.92584	7.35004e-21
ADAMTS9-AS2	-1.4444	9.58917e-21
LINC00992	1.8678	9.60687e-21
AC233976.1	-1.40658	9.86688e-21
AC018413.1	-1.28937	1.17493e-20
AP000697.1	3.53613	1.20138e-20
LINC02585	1.53544	1.35634e-20
AC009812.4	1.26989	1.46885e-20
AL135999.1	1.66566	1.77108e-20
AL021408.1	-1.55673	1.79126e-20
AL049555.1	-1.68396	1.94621e-20
LINC01138	1.0583	1.96234e-20
AL133370.1	-2.55033	2.45417e-20
AC021146.12	-2.12693	2.67244e-20
FEZF1-AS1	3.62904	3.78266e-20
AC008764.8	1.25663	4.21428e-20
AC010809.2	1.48085	4.26134e-20
AC139749.1	-1.58222	4.51188e-20
ZNF649-AS1	1.95747	4.51188e-20
LINC00342	1.31892	5.30411e-20
AC073343.2	-1.01477	6.30244e-20
BX324167.1	2.7835	6.44359e-20
CIRBP-AS1	1.20021	8.44054e-20
AC010809.1	1.13171	1.16876e-19
AC061961.1	-2.34017	1.17166e-19
AC131009.3	1.41299	1.1872e-19
AP002761.4	-1.64816	1.5505e-19
AC009123.1	-1.95258	1.66227e-19
LINC01504	-1.50605	1.81058e-19
AC027031.2	-1.28403	1.8472e-19
ELF3-AS1	1.18212	2.03137e-19
DLX2-DT	2.53017	2.30917e-19
AC016877.3	-1.20996	2.48183e-19
AC110285.6	2.90428	3.1377e-19
LINC01311	1.63088	3.90795e-19
AC105219.3	1.57754	4.79456e-19
ZKSCAN2-DT	1.43455	4.83815e-19
AC136475.3	-1.76058	5.10408e-19
LINC01389	1.62475	5.80096e-19
TMEM51-AS1	-1.08512	5.89041e-19
AC026356.2	1.98106	5.95556e-19
AC092535.4	3.16004	6.15002e-19
CRNDE	1.14485	6.46316e-19
AC007743.1	-1.25711	6.6522e-19
AC096540.1	1.20033	7.68152e-19
WWC2-AS2	-1.12175	9.40103e-19
AP001610.2	3.20491	1.04048e-18
DARS-AS1	1.03227	1.09868e-18
AL391244.3	1.06033	1.46743e-18
AP000911.1	-1.10539	1.65537e-18
PCA3	3.47715	1.73428e-18
ARLNC1	3.91167	1.81911e-18
LINC00900	-1.03822	1.92234e-18
PVT1	1.1901	1.94395e-18
AL109955.1	-1.23853	2.07779e-18
EHMT2-AS1	1.56687	2.1455e-18
LINC01977	1.85526	2.18516e-18
AC239803.3	2.25695	2.59239e-18
LINC02492	2.96671	3.24133e-18
AC009407.1	2.33643	3.2987e-18
AL031283.2	-1.92596	4.04946e-18
LINC00654	-1.25925	4.18664e-18
BX324167.2	2.4739	4.78598e-18
AL157932.1	-1.17854	5.03412e-18
AP002360.3	1.61332	5.41992e-18
AC106028.3	1.21889	5.46437e-18
MIR1-1HG-AS1	-1.46482	5.62656e-18
AL022322.1	1.70674	5.71574e-18
AF001548.1	-1.50567	5.73298e-18
AC087741.1	1.5381	6.11813e-18
AC008555.2	2.10621	6.81043e-18
AC007920.1	-1.74833	7.67486e-18
LINC01169	3.29504	7.75539e-18
TRHDE-AS1	-1.41326	8.98961e-18
RMDN2-AS1	-1.75893	9.02259e-18
AC009902.2	2.38075	9.97889e-18
CAPN10-DT	1.25006	1.01358e-17
AC084757.3	-1.25834	1.4637e-17
AC020663.2	2.29097	1.52077e-17
SLC12A9-AS1	1.28082	2.63166e-17
AP000696.1	1.9131	2.66845e-17
AC074212.1	1.54704	2.85752e-17
AP000438.1	1.68732	3.20048e-17
AC113383.1	-1.3304	3.42737e-17
MHENCR	1.28746	3.7401e-17
AL049874.3	1.57709	3.86879e-17
FAM201A	1.01497	4.44395e-17
AC105450.1	2.73596	4.69424e-17
PACERR	-1.55325	5.60196e-17
FENDRR	-1.33379	5.64665e-17
MESTIT1	-1.16587	5.71727e-17
AL445426.1	-1.27722	5.77206e-17
AL691447.2	-1.17271	6.20268e-17
AC012467.1	1.80666	7.01779e-17
LINC00939	2.52836	7.59138e-17
CTD-2270F17.1	-1.46345	8.47553e-17
AL163051.1	1.19249	8.70762e-17
AC011445.1	1.43913	1.01773e-16
AC016737.1	1.51615	1.17235e-16
LINC00092	-1.13738	1.19741e-16
AC004066.2	1.56488	1.19865e-16
C18orf65	-1.27445	1.45485e-16
AC079313.2	-1.62294	1.48107e-16
PLA2G4C-AS1	2.30996	1.49875e-16
AC019069.1	1.29384	1.66008e-16
AC024060.1	1.28676	1.75788e-16
AC010719.1	1.8818	1.86587e-16
AL161937.2	-1.28739	1.98782e-16
AC005064.1	2.27837	2.02824e-16
AC078864.1	1.47439	2.04041e-16
AC013731.1	1.65032	2.49307e-16
BX470102.1	-1.60983	2.49604e-16
AC020656.2	3.2289	2.58079e-16
AC004918.1	1.06795	2.58703e-16
AC141930.1	2.33419	2.59605e-16
A1BG-AS1	-1.15891	2.74941e-16
LINC00968	-1.72615	2.81392e-16
AC091544.4	1.95197	3.39522e-16
LINC00115	1.16898	3.40836e-16
AC080129.2	1.85769	3.75716e-16
SNHG8	1.09792	3.83208e-16
AL590999.1	-1.37003	4.10363e-16
AL353746.1	-2.25849	4.19654e-16
AL360181.4	2.7168	4.65857e-16
AC145285.6	1.22418	4.76981e-16
AC144450.1	2.48703	4.83728e-16
AC084018.1	1.54401	4.83728e-16
AC020978.4	1.23289	5.57867e-16
AL357054.4	-1.02372	5.58469e-16
AL118508.1	-2.06208	6.57418e-16
AL157756.1	1.58035	7.55671e-16
AP006621.1	1.44987	7.99209e-16
AC073133.1	2.70794	9.00427e-16
LINC01597	-1.33063	1.01158e-15
LINC00519	-1.26217	1.06265e-15
CASC8	2.22611	1.09708e-15
ZFHX2-AS1	1.32746	1.12073e-15
AC138904.1	1.70577	1.29497e-15
AP000662.1	-1.09646	1.32815e-15
AC012531.1	2.87108	1.42634e-15
CYP4A22-AS1	1.5426	1.51461e-15
AC008870.2	1.20389	1.54198e-15
LINC00853	1.4508	1.72972e-15
AL022324.3	3.03613	1.90577e-15
PGM5-AS1	-1.71571	1.93448e-15
AC135012.3	-1.38246	2.76779e-15
AL161668.3	-1.38007	2.82113e-15
AC036108.2	-1.37919	2.87677e-15
BX284668.2	-1.55151	2.92344e-15
LINC00941	-1.20832	3.2715e-15
BCRP3	1.96636	3.41509e-15
AL133325.3	3.04783	3.43518e-15
AP001636.3	1.50384	3.4641e-15
SLC12A5-AS1	2.45548	3.67041e-15
AC239809.3	-1.07811	3.71316e-15
DHCR24-DT	1.26554	4.34372e-15
LINC01238	1.32332	4.36718e-15
LINC00930	2.18362	4.61105e-15
MEF2C-AS1	-1.08769	4.65543e-15
AC009902.3	2.23651	5.19932e-15
AC025183.1	1.63416	5.43795e-15
RUNDC3A-AS1	1.40833	5.73428e-15
AC011445.2	1.74181	6.10169e-15
AC022387.1	1.65959	7.1493e-15
DNMBP-AS1	1.15534	9.0579e-15
AL023803.1	2.06547	9.14261e-15
AC024267.4	1.96483	9.60051e-15
LINC01503	-1.10717	9.75134e-15
PCAT14	2.60072	1.04146e-14
AC100803.3	2.15841	1.12418e-14
AC093484.4	1.5793	1.16819e-14
AL049775.1	-1.23622	1.16995e-14
HRAT92	1.51661	1.19671e-14
AP003032.1	-1.84087	1.19671e-14
SNHG18	-1.29739	1.20361e-14
C8orf31	-1.13879	1.20455e-14
AC048341.2	1.49545	1.21843e-14
AC092849.1	1.25729	1.27609e-14
AC009120.5	1.40024	1.31136e-14
AL031186.1	1.19375	1.43049e-14
AC093788.1	1.33307	1.66183e-14
AC024267.5	1.95449	1.79394e-14
AC010913.1	1.61652	2.04988e-14
AL139246.5	1.75335	2.08431e-14
AC103691.1	1.56191	2.10604e-14
AL596442.2	1.94652	2.11353e-14
AL669831.5	1.19326	2.16283e-14
AC124248.1	-1.29176	2.32196e-14
AC073133.2	2.36996	2.44804e-14
AC073655.2	1.36946	2.6453e-14
AC099518.1	1.47255	2.80051e-14
FBXL19-AS1	1.10415	2.88636e-14
AC092171.4	1.68779	2.94061e-14
AP001267.3	1.19411	3.01989e-14
SNHG19	1.53553	3.03116e-14
AC023024.1	1.00058	3.17416e-14
AP000845.1	1.19256	3.24717e-14
ATXN2-AS	1.25934	3.30342e-14
AC026356.1	1.64179	4.05444e-14
DGCR9	1.8102	4.30552e-14
AC010273.2	1.19871	4.44939e-14
PRRT3-AS1	1.45013	4.74612e-14
AC023302.1	1.54491	5.09711e-14
FSIP2-AS1	1.59522	5.30074e-14
TBX5-AS1	-1.69792	5.37671e-14
AC025265.1	1.40112	5.51149e-14
AC009005.1	1.50024	5.5173e-14
AL589182.1	2.59675	5.84946e-14
AC092535.1	2.09584	6.02065e-14
LINC02550	-1.30068	6.15273e-14
LINC00244	2.53801	6.18412e-14
AC010997.4	2.3765	6.34992e-14
AP003419.3	1.77453	6.608e-14
AL109811.2	1.02132	6.70322e-14
AC084125.2	1.56639	6.89747e-14
AC097634.1	1.32924	7.05662e-14
AL133406.3	1.0618	7.38562e-14
FLJ12825	1.837	8.55353e-14
AC025154.2	-1.5758	8.93916e-14
AL355488.1	1.13059	9.51399e-14
AL132642.1	-1.38985	9.56271e-14
AL513283.1	-1.84167	1.0618e-13
AC005534.1	1.41606	1.08777e-13
AC117498.2	1.3513	1.18634e-13
LINC01629	-1.73006	1.3427e-13
AP002498.1	3.48247	1.35742e-13
AC013652.1	-1.14844	1.38299e-13
AC133785.1	1.75756	1.46892e-13
LINC00639	-1.26175	1.48829e-13
AP005205.2	1.59181	1.55755e-13
AC016590.1	1.45731	1.63505e-13
PTOV1-AS2	1.01993	1.65307e-13
LINC01089	1.2569	1.65753e-13
MKX-AS1	-1.2403	1.86852e-13
AC024909.2	-1.36228	1.90164e-13
AP003774.1	1.71598	1.91383e-13
AC132192.2	1.437	2.13482e-13
AC010260.1	1.23248	2.16964e-13
AC138649.1	-1.54716	2.2912e-13
CERS3-AS1	-1.45882	2.37526e-13
UBXN10-AS1	-1.50506	2.46585e-13
AC002128.1	1.27087	2.56889e-13
AC006504.1	1.57908	2.59378e-13
LEF1-AS1	1.71236	2.59859e-13
AC006213.3	1.02184	3.09755e-13
FLJ20021	1.32933	3.12184e-13
AC009549.1	-1.01416	3.54068e-13
RNF157-AS1	-1.20169	3.73011e-13
AC007091.1	3.98048	3.78815e-13
AC010168.2	1.51098	3.79158e-13
AC010328.1	-1.43555	3.85761e-13
AC009063.2	2.71573	3.9264e-13
GPC5-AS1	4.38384	4.19196e-13
LINC01637	-1.03648	4.2708e-13
AC003986.3	3.23557	4.27746e-13
AC135803.1	-1.1799	4.58772e-13
AL021707.8	1.28165	4.78857e-13
AC245884.8	1.38165	5.20193e-13
LINC01869	1.46677	5.31713e-13
AC079684.1	1.28081	5.63341e-13
LINC01018	-1.33439	5.77674e-13
LINC01355	1.14962	5.92605e-13
XIST	-2.42602	6.21522e-13
AC099796.1	-1.91661	6.3582e-13
H1FX-AS1	1.02341	6.38847e-13
AC103740.1	-1.27626	6.94638e-13
MNX1-AS1	2.32716	7.27223e-13
AL157387.1	7.57146	7.56471e-13
ASMTL-AS1	1.61189	7.76675e-13
AC092807.2	1.18024	8.14349e-13
LINC02516	1.7179	8.15274e-13
AL022341.1	1.30545	8.43849e-13
AC007663.3	1.35124	8.48681e-13
AC116614.1	2.40343	8.8753e-13
AC108673.2	1.35439	9.77984e-13
CASC11	2.35217	1.08251e-12
AC079467.1	-1.55244	1.11128e-12
AL133346.1	-1.22316	1.12866e-12
LGALS8-AS1	1.33881	1.20879e-12
AC025580.2	1.22094	1.20995e-12
AC005674.2	-1.04355	1.22255e-12
AC015689.1	1.06684	1.2266e-12
AC103760.1	1.2422	1.30301e-12
AP003352.1	1.02872	1.3813e-12
AC092142.1	-1.4386	1.39093e-12
AC016229.2	1.19096	1.41164e-12
AC130456.3	1.43207	1.43746e-12
AC009041.2	1.31968	1.47407e-12
AC015912.3	1.55502	1.60667e-12
LINC02147	-1.31719	1.63121e-12
AC106772.1	2.3844	1.66135e-12
AL592071.1	1.62908	1.68057e-12
AC106897.1	1.33788	1.68057e-12
FAM13A-AS1	1.23074	1.74661e-12
AC092171.1	1.18457	2.02655e-12
MNX1-AS2	2.48259	2.09049e-12
AL022068.1	-1.27009	2.11161e-12
AC121757.1	-1.29041	2.14373e-12
AC023983.2	1.58467	2.24766e-12
AL139289.1	1.19925	2.25049e-12
AC004923.4	1.31458	2.56648e-12
AC104785.1	1.00053	2.61282e-12
AL096828.3	1.08876	2.64389e-12
AL139082.1	1.17076	2.78632e-12
AC073257.2	1.55476	2.82421e-12
AL133153.2	1.4888	2.95759e-12
AL513303.1	-1.50947	3.02144e-12
AL161729.3	1.36422	3.18119e-12
LINC02571	2.55993	3.42064e-12
LINC01866	3.84044	3.4229e-12
AC013726.1	1.13053	3.44929e-12
AC096536.2	1.03491	3.48372e-12
AC112484.3	1.35682	3.5006e-12
AC008610.1	1.39678	3.58576e-12
AC010331.1	1.45822	3.94162e-12
AP000553.2	1.85854	4.05411e-12
LINC01623	3.2533	4.37319e-12
AC015987.1	1.60133	4.38482e-12
LINC02568	-1.24695	4.45142e-12
LINC01783	-1.50033	4.48701e-12
AC124944.1	1.51101	4.64827e-12
AC125603.3	1.36929	4.81149e-12
AC114284.1	2.10181	4.92085e-12
AC004477.1	1.19924	4.94414e-12
AC018809.1	1.42248	5.01807e-12
AC005821.1	1.76874	5.3247e-12
LINC01187	-2.20505	5.39038e-12
AC011444.1	1.0201	5.46164e-12
AC093390.1	-1.62729	5.74601e-12
TTC3-AS1	1.24891	5.78631e-12
AC092718.2	1.33314	5.86033e-12
AC012617.1	1.23611	6.10453e-12
AC092809.4	1.28722	6.11261e-12
LINC02120	3.8322	6.21322e-12
AL121672.3	1.6102	6.27813e-12
AC027601.3	1.61288	6.39326e-12
AP001412.1	1.37773	6.40402e-12
SPATA3-AS1	2.0701	6.42839e-12
AL355353.1	1.1405	6.62448e-12
AL139123.1	1.439	6.78737e-12
AC007159.1	3.79082	7.83583e-12
AP005264.1	-1.2137	7.83583e-12
LINC01341	1.61228	7.86688e-12
LINC01948	-1.23095	7.87756e-12
AC004148.2	1.01398	8.04966e-12
SNHG12	1.00396	8.34398e-12
AL445524.1	1.07392	8.4466e-12
DBET	4.22048	8.50303e-12
AC244153.1	-1.07616	8.61801e-12
AC011523.1	1.8797	8.65785e-12
AC105339.2	1.24224	8.86546e-12
AC009097.2	1.83641	9.08995e-12
LINC00877	-1.10034	9.16974e-12
AL356133.2	5.11124	9.58685e-12
AL513327.3	1.65353	9.94316e-12
AP001652.1	2.19813	1.03887e-11
AP001628.1	1.61854	1.12926e-11
NKAIN3-IT1	-1.26904	1.14619e-11
LINC01687	3.2035	1.17806e-11
AC116351.1	-1.25651	1.18078e-11
DLG3-AS1	1.65777	1.23446e-11
AC015921.1	1.31664	1.24873e-11
HAS2-AS1	-1.16285	1.25873e-11
AC084859.1	-1.39185	1.33359e-11
AC011773.4	1.4456	1.44243e-11
BLACAT1	-1.52604	1.5521e-11
AC253536.6	1.21375	1.5689e-11
B3GALT5-AS1	-1.38808	1.71923e-11
RNU6ATAC35P	1.16725	1.91419e-11
AC004223.3	1.41676	1.95644e-11
AC063944.1	-1.23423	2.04177e-11
AL603840.1	-1.31999	2.08124e-11
BVES-AS1	-1.01982	2.11485e-11
ZNF503-AS1	-1.0752	2.31618e-11
NALCN-AS1	2.5456	2.57021e-11
AL391095.1	1.4875	2.58557e-11
AC092683.1	1.17499	2.64823e-11
AL512306.2	1.25684	2.83348e-11
LINC01122	-1.33347	3.15707e-11
AL117379.1	1.04527	3.59797e-11
AC138028.4	1.05679	3.82524e-11
AC116312.1	1.37085	3.86398e-11
AC021127.1	-1.69927	3.86824e-11
AC018638.6	1.23509	3.89738e-11
AL662890.1	2.02689	3.93672e-11
RGMB-AS1	1.24486	3.97249e-11
AC007966.1	1.7019	4.18483e-11
AC073195.1	1.08488	4.20609e-11
LINC00308	3.72817	4.3038e-11
FLJ46906	1.04223	4.40581e-11
ERVH48-1	2.738	4.46359e-11
SNHG9	1.17533	4.63831e-11
AL023802.1	2.82411	4.87152e-11
AC092119.2	1.24894	5.13968e-11
AC019197.1	1.41052	5.15712e-11
LAMA5-AS1	-1.54682	5.16175e-11
AC016575.1	1.72867	5.36343e-11
AC025178.1	1.07166	5.65866e-11
STAM-AS1	1.2074	5.84633e-11
AL731569.1	1.00131	5.90861e-11
AP000808.1	-1.43664	5.9164e-11
NEAT1	1.23517	6.43314e-11
AL513320.1	1.3654	6.59823e-11
AL451042.2	-1.10258	6.60667e-11
AL512652.1	1.29079	6.7048e-11
AC126118.1	1.30183	6.85643e-11
AC087392.3	1.02992	6.91526e-11
CTD-2201I18.1	1.12363	6.95977e-11
AC092718.4	1.4341	7.25235e-11
AC112491.1	1.08012	7.41606e-11
AL136038.5	1.06955	7.94294e-11
AC008569.2	1.34291	8.06199e-11
FLJ45513	1.204	8.29449e-11
TBX2-AS1	-1.11267	8.39118e-11
AC005538.1	1.85162	8.77071e-11
AC107926.1	2.05266	9.25514e-11
AL121790.1	1.21016	9.81789e-11
AC010643.1	1.52647	1.02304e-10
AC073352.1	1.7686	1.04018e-10
AL022341.2	2.24451	1.19003e-10
AC005387.1	1.34384	1.2022e-10
ST8SIA6-AS1	2.81084	1.26002e-10
LINC02489	1.15375	1.26341e-10
AC023509.2	1.84421	1.28913e-10
GS1-24F4.2	-1.19495	1.31192e-10
LINC00868	2.33175	1.3451e-10
ZNF252P-AS1	1.30496	1.53967e-10
AC107419.1	4.06937	1.62337e-10
AC109361.2	1.5991	1.7122e-10
LINC01424	1.22872	1.86838e-10
AL035425.3	3.29568	1.88116e-10
AC007663.2	-1.13723	1.88124e-10
STPG3-AS1	1.39549	1.89636e-10
LINC01983	-1.39654	1.89837e-10
LINC00637	1.16373	1.98983e-10
AL807752.4	1.60814	2.00656e-10
NAALADL2-AS2	4.04607	2.21477e-10
LINC01549	1.32842	2.29165e-10
AL449403.2	-1.77346	2.31779e-10
AC007336.1	-1.12073	2.52804e-10
AC004830.1	1.18073	2.71089e-10
LINC01828	-1.14712	2.77855e-10
AC004241.4	1.46414	2.80421e-10
LINC01563	-1.08825	3.00762e-10
LINC02412	1.4531	3.05725e-10
AP000842.3	1.71983	3.06052e-10
AL023881.1	1.09799	3.16265e-10
AP001626.1	1.26357	3.18709e-10
AC108751.4	1.58221	3.29158e-10
AL355974.2	-1.12648	3.50466e-10
AP004609.1	-1.10954	3.54567e-10
AC011525.1	2.44045	3.55344e-10
AC079949.2	-1.1267	3.68095e-10
AC004847.1	1.16769	3.79322e-10
LINC01210	2.98478	4.24017e-10
AC010655.2	1.09845	4.44096e-10
GNAS-AS1	-1.00954	4.47185e-10
EDRF1-AS1	1.5185	4.76813e-10
AC005785.1	1.14799	4.80564e-10
AL590096.1	1.33658	4.85928e-10
ACTA2-AS1	-1.01609	5.17301e-10
AC002553.2	1.05126	5.5539e-10
AC027228.2	1.2443	5.62046e-10
LINC01518	2.88888	5.63318e-10
AC048344.4	1.02411	5.72818e-10
LINC00412	1.34062	6.04804e-10
AC132938.1	1.42149	6.74571e-10
AL353801.3	1.22815	7.02751e-10
AL356299.2	1.12069	7.18799e-10
AC141002.1	1.06669	7.81096e-10
AC091544.5	1.28118	8.5407e-10
LINC01767	1.93929	8.55927e-10
IL21R-AS1	1.66876	9.64293e-10
LINC02012	1.00309	9.99006e-10
SLC7A11-AS1	1.96596	1.06341e-09
AC138696.2	1.13387	1.06643e-09
AL158151.4	1.65478	1.08912e-09
AC092535.3	2.07084	1.12986e-09
FP325330.3	2.75543	1.14429e-09
AC124657.1	-1.47413	1.20723e-09
AC011462.4	1.01136	1.23762e-09
AC120498.9	1.38473	1.24974e-09
AC010973.2	1.03845	1.25568e-09
Z92544.2	1.12901	1.32032e-09
AP006284.1	1.42658	1.3568e-09
LINC01786	1.07463	1.36832e-09
AC026740.1	1.00747	1.47649e-09
LINC00685	1.17346	1.58391e-09
LINC00940	1.73569	1.59378e-09
KIAA0087	2.63538	1.62039e-09
AP001453.2	1.03038	1.64297e-09
Z97653.1	1.47037	1.77245e-09
AC105137.2	1.24872	1.80338e-09
LINC02541	-1.0278	1.83156e-09
AL596325.2	1.17184	1.85411e-09
FOXD3-AS1	1.91706	1.89674e-09
AC091544.2	1.9371	1.92475e-09
AC024361.1	1.02371	2.01236e-09
AC132872.2	1.26519	2.11353e-09
SLC25A30-AS1	1.01652	2.13e-09
LINC00624	1.16381	2.13274e-09
AC108206.1	-1.91012	2.15745e-09
AC078778.1	1.15112	2.19532e-09
AC073487.1	1.12979	2.27083e-09
AC004231.1	-1.23686	2.27341e-09
AL021392.1	-1.00673	2.34859e-09
LINC01564	-1.10271	2.38726e-09
AC012213.4	1.51388	2.43622e-09
STEAP2-AS1	1.11349	2.51945e-09
AL121820.2	-1.05548	2.78865e-09
TNK2-AS1	1.25836	3.07505e-09
PCAT18	1.71581	3.51653e-09
AL645940.1	1.10152	3.572e-09
AL121829.2	1.44483	3.59542e-09
LINC00844	-1.28821	3.64388e-09
AC005779.1	1.03941	3.65749e-09
AC010904.2	1.20347	3.6758e-09
FRMD6-AS2	-1.37782	3.70826e-09
AL158835.2	1.08522	3.74808e-09
ST3GAL5-AS1	-1.15236	3.90023e-09
AL121899.1	1.12827	3.94095e-09
AC044810.2	-1.41833	4.1679e-09
AL365259.1	1.28688	4.28681e-09
AC016586.1	1.18014	4.34672e-09
AC138123.1	1.43019	4.63907e-09
AC130456.1	1.68794	4.68108e-09
AC007098.1	1.15181	4.82987e-09
AL365181.3	-1.01611	4.85851e-09
AL122058.1	-1.37812	5.09627e-09
AP000525.1	1.5443	5.11252e-09
AC004637.1	-1.16612	5.16758e-09
AC015961.2	1.11057	5.25047e-09
Z92544.1	1.18676	5.57226e-09
LINC01133	-1.25595	5.72645e-09
AC018926.2	1.38412	5.81381e-09
AC078993.1	1.85558	5.9482e-09
UNC5B-AS1	-1.23479	6.37637e-09
AC147067.2	1.85437	6.42504e-09
AC084125.4	1.00995	6.62671e-09
AC245014.1	1.383	6.83302e-09
AC009878.1	1.23668	6.84512e-09
FOXP1-IT1	2.64117	6.92599e-09
AC022113.2	1.66889	7.0911e-09
LINC01019	2.70451	7.30024e-09
BX649601.1	1.00422	7.51207e-09
LINC01607	1.02692	7.53721e-09
RAET1E-AS1	1.11702	7.54748e-09
AC001226.1	1.17824	7.76619e-09
U47924.1	1.46625	7.87546e-09
AC016773.1	1.23598	8.39813e-09
AL354984.1	2.60746	8.46887e-09
IGBP1-AS1	1.09391	8.54465e-09
LINC00482	1.86792	8.60189e-09
AC020907.4	1.06974	9.128e-09
AC004263.1	1.49671	9.26641e-09
AC068620.2	1.0242	9.3554e-09
AC010327.4	1.5752	9.35774e-09
AP006621.2	1.15827	9.46475e-09
ZNF571-AS1	1.03423	1.11203e-08
AL158212.2	1.03212	1.19516e-08
AC008522.1	1.14327	1.20394e-08
AC074044.1	1.16221	1.24218e-08
AL118522.1	-1.0832	1.26884e-08
SRGAP3-AS2	3.78871	1.31343e-08
AL357093.2	2.75434	1.3184e-08
AC092611.1	1.20189	1.39472e-08
AL355987.4	1.02009	1.41286e-08
AC128687.2	1.13104	1.56167e-08
SLC9A3-AS1	1.10316	1.58216e-08
DSCAS	1.10653	1.6495e-08
AC110285.2	1.22726	1.71396e-08
AC005306.1	1.14629	1.7255e-08
KCNMB2-AS1	2.64053	1.75732e-08
AP002992.1	1.6556	1.84182e-08
AL078587.1	1.44886	1.84966e-08
LINC00402	1.29679	1.90821e-08
LINC02487	-1.07735	1.94618e-08
AC068790.3	1.16965	2.01104e-08
AL137024.1	1.23455	2.10456e-08
AC090983.1	1.57924	2.12348e-08
AL136221.1	1.19566	2.12778e-08
LINC00924	-1.04259	2.12788e-08
LINC01978	1.28529	2.12873e-08
AC021915.2	2.20744	2.14212e-08
LINC02050	3.16866	2.14233e-08
FIRRE	2.03191	2.16688e-08
LINC01087	2.69833	2.18506e-08
AL354707.1	1.45816	2.23621e-08
AF131215.4	2.38944	2.2511e-08
TPM1-AS	1.14831	2.27951e-08
AL021707.6	1.0959	2.29921e-08
PABPC1L2B-AS1	1.65532	2.61353e-08
LINC01952	1.31269	2.61869e-08
AC087491.1	1.11726	2.68886e-08
AC004969.1	1.42502	2.69965e-08
AC009148.1	1.06411	2.75532e-08
AC012213.1	1.46619	2.7594e-08
LINC02343	1.02994	2.7594e-08
AC092301.1	1.13751	2.96218e-08
AC073525.1	2.11898	2.97988e-08
AL162727.2	1.72404	3.00336e-08
LINC00106	1.1594	3.1955e-08
C8orf34-AS1	1.09894	3.21152e-08
UBE2R2-AS1	1.26827	3.21786e-08
LINC01535	1.06043	3.2528e-08
ELFN1-AS1	3.09567	3.26298e-08
TM4SF1-AS1	1.16344	3.27032e-08
AC109809.1	1.10082	3.29397e-08
AL162411.1	1.7295	3.31556e-08
AC011815.2	1.02021	3.3854e-08
AL445222.1	1.0229	3.48484e-08
AL137060.1	1.17133	3.76222e-08
AC018529.2	1.20856	3.80312e-08
CR559946.2	1.21536	3.8162e-08
AC022113.1	1.01028	3.93815e-08
AL139349.1	1.1847	3.94592e-08
LINC00517	2.01623	4.05636e-08
AP001627.1	1.54615	4.13076e-08
AL354950.1	1.30038	4.2152e-08
LINC01531	1.60408	4.62589e-08
AL161452.1	1.02773	4.65831e-08
AL359881.1	1.29263	4.97337e-08
PHKA2-AS1	1.12089	4.9841e-08
AC008735.1	1.20475	5.14304e-08
FAM87A	1.767	5.26313e-08
AC130456.2	1.00235	5.27622e-08
AL390860.1	1.34102	5.59674e-08
AL157373.2	1.20693	5.75907e-08
AC005775.1	1.03809	5.86843e-08
AC058791.1	2.46249	5.89157e-08
AC002456.1	1.22468	5.96185e-08
AP001094.2	1.90612	6.25049e-08
AC022148.1	1.50536	6.43834e-08
AC018766.1	1.02194	6.70288e-08
AC005725.1	1.06866	6.72911e-08
AC002398.2	-1.22071	6.7421e-08
AL157838.1	1.18707	6.91201e-08
PICSAR	1.96316	7.11151e-08
LRRC3-DT	1.77902	7.2963e-08
AC110769.2	1.0343	7.53397e-08
AC091057.4	1.26146	7.54874e-08
PRR7-AS1	1.03136	7.80511e-08
LINC01082	-1.03802	8.24467e-08
AL034346.1	-1.34616	8.34717e-08
AC004771.5	1.05921	8.49126e-08
AL158828.1	1.93623	9.07608e-08
AL731533.1	1.75098	9.15662e-08
AC040169.1	1.0101	9.44688e-08
AC211476.2	1.41829	9.47454e-08
LINC01979	1.52772	9.69995e-08
AC068790.5	1.20977	1.05118e-07
LINC02193	1.00535	1.06782e-07
KRT7-AS	-1.28558	1.07849e-07
AC004687.1	1.50319	1.08769e-07
AC010624.1	2.04131	1.11382e-07
LINC02562	-1.22269	1.18717e-07
AL589990.1	1.32394	1.24686e-07
AC114730.3	1.03389	1.3393e-07
AC003991.1	1.35675	1.37124e-07
TRPM2-AS	2.22494	1.37777e-07
TRG-AS1	-1.21175	1.39863e-07
AC006017.1	1.07814	1.42545e-07
AC027682.4	1.258	1.43087e-07
AC016831.4	2.93454	1.50391e-07
AP000238.1	1.00344	1.53549e-07
AC012676.4	1.11316	1.57376e-07
AL161782.1	2.26175	1.57922e-07
AC015845.2	-1.13829	1.59131e-07
LINC01970	1.05587	1.60443e-07
AC005999.1	1.98635	1.6467e-07
AP001625.2	1.08913	1.67131e-07
AC073534.1	1.03069	1.68302e-07
AC007497.1	1.05386	1.77691e-07
ELOVL2-AS1	1.21301	1.80466e-07
AC008735.2	1.02767	1.88259e-07
AL157702.2	2.17918	1.88558e-07
AC021016.3	1.04172	1.94804e-07
AP003716.1	-1.03612	1.97307e-07
AC026391.1	2.84572	2.01323e-07
AL645608.1	1.23423	2.05684e-07
AP006621.4	1.1959	2.20629e-07
AC244517.1	1.30463	2.42896e-07
AC012645.4	1.13422	2.47817e-07
AL513318.2	-1.45302	2.4939e-07
LINC01031	1.69123	2.51495e-07
AC105402.3	1.73903	2.59479e-07
NCBP2-AS1	1.02479	2.6204e-07
AC016876.3	1.02962	2.6229e-07
AC006557.1	1.01701	2.64209e-07
AC007128.1	1.71795	2.66685e-07
AC023051.1	1.55988	2.71272e-07
AC087742.1	1.0758	3.02893e-07
AL031600.1	1.07938	3.0483e-07
LINC02389	1.13252	3.09427e-07
LINC01293	1.75256	3.2438e-07
LINC00898	2.36437	3.323e-07
LINC02340	1.07817	3.38387e-07
AC002511.1	1.63076	3.39151e-07
LINC01594	1.55393	3.47369e-07
AC092384.3	1.11529	3.64876e-07
LINC01391	1.99123	3.71204e-07
MMP2-AS1	1.53608	3.80347e-07
AL079301.1	1.25105	3.83561e-07
AC069228.1	3.19093	3.94296e-07
AP000844.2	2.16383	3.9764e-07
AC004947.1	2.02854	4.08704e-07
AC018816.1	2.00673	4.26376e-07
MIR205HG	-1.21395	4.30347e-07
AL117329.1	2.33671	4.614e-07
AC091891.1	1.10192	4.62254e-07
LINC01297	1.41666	4.76347e-07
AC105339.3	1.0966	4.81311e-07
AL161729.4	1.09195	4.83443e-07
AC131902.1	2.61991	4.89962e-07
AL049539.1	1.22357	4.97952e-07
AL031595.3	1.00708	5.04571e-07
AC017074.1	1.38886	5.37817e-07
AC012414.5	1.2814	6.00418e-07
AC009133.3	1.96992	6.64466e-07
AP001208.2	1.71411	6.68322e-07
AL157392.4	1.0163	6.95215e-07
Z98885.3	1.05226	7.14218e-07
MIAT	1.15495	7.4787e-07
AC002511.2	1.58016	7.48416e-07
AC090092.1	1.12253	7.58922e-07
AC104137.1	-1.18486	7.68442e-07
AP000526.1	1.55441	8.06276e-07
AC138393.3	1.03036	8.25154e-07
OSTN-AS1	3.40194	8.44348e-07
PCAT5	2.87668	9.00401e-07
AL161716.1	1.10285	9.39261e-07
AC131097.3	1.19197	9.78206e-07
LINC01088	1.67796	1.09137e-06
AL583810.1	1.00374	1.1331e-06
AC233280.1	1.24792	1.20826e-06
AL451050.2	1.02547	1.21918e-06
AL157823.2	1.04841	1.22022e-06
AL359881.2	1.14335	1.22471e-06
AC004009.1	1.71943	1.25856e-06
AC012574.1	1.42236	1.28741e-06
ZBTB20-AS5	4.12192	1.30538e-06
AC020663.3	1.05813	1.3602e-06
AC010894.3	2.46796	1.37415e-06
AC010624.3	1.64996	1.40877e-06
AP003306.2	1.22176	1.48602e-06
EGOT	-1.13848	1.50335e-06
AC090877.2	1.96118	1.5274e-06
AC137894.1	1.19322	1.58148e-06
AC025580.1	1.43917	1.59989e-06
LINC01765	1.34854	1.66209e-06
AC104823.1	3.62821	1.66921e-06
AC245014.3	1.4814	1.68168e-06
AC090772.1	2.24868	1.68629e-06
AP001029.2	1.01316	1.84473e-06
AL359878.2	1.01682	1.84775e-06
AL589743.4	2.06437	1.91066e-06
DUXAP8	1.11914	1.91706e-06
LINC01507	1.80547	1.953e-06
AC021683.1	-1.0893	1.98911e-06
LINC01558	-1.08127	1.99376e-06
AC009478.1	1.84306	1.99492e-06
AL731568.1	1.42593	2.02022e-06
AC021683.2	-1.08843	2.03224e-06
AP005482.1	-1.09139	2.07846e-06
AL355601.1	1.52029	2.29883e-06
AL451137.1	3.71203	2.32738e-06
AC026369.2	1.26376	2.37244e-06
AL133163.3	1.79711	2.65339e-06
LINC00173	1.09607	3.09089e-06
AP005131.1	2.16057	3.11221e-06
AL022316.1	1.15037	3.19266e-06
AC005865.1	1.02226	3.26554e-06
MALAT1	1.20902	3.28617e-06
AC015849.5	1.30897	3.30325e-06
AC011525.2	1.62345	3.31438e-06
AL008723.3	1.64663	3.37205e-06
AC010624.2	1.8514	3.37612e-06
SCARNA9	1.26666	3.52676e-06
AC093627.6	-1.20381	3.55981e-06
AC097467.3	1.40922	3.93933e-06
AL138881.1	-1.512	4.01408e-06
PAPPA-AS2	1.2422	4.09348e-06
ZBTB20-AS1	2.10689	4.09672e-06
AC021151.1	2.14132	4.36311e-06
AC091180.5	1.07296	4.40684e-06
AC239798.4	-1.18858	4.47104e-06
AC007277.1	1.10802	4.67266e-06
AC084346.2	1.33921	5.12422e-06
AC073263.1	1.23571	5.41261e-06
AL365226.2	2.74661	5.48167e-06
LINC00261	-1.44354	5.69255e-06
HNF1A-AS1	2.45157	6.70131e-06
AL445644.1	1.24307	6.78318e-06
AC068790.7	1.03138	6.94134e-06
LINC00920	1.33847	7.06064e-06
AL358115.1	1.01891	7.21067e-06
AL683807.1	1.35491	7.29747e-06
AC091100.1	1.00736	7.44623e-06
PCOTH	1.51447	8.43951e-06
RXYLT1-AS1	-1.07582	8.6058e-06
LINC02523	2.21355	8.87595e-06
MIR137HG	4.08598	9.22372e-06
AC098617.1	1.92551	9.66613e-06
AC011476.2	1.48863	1.01739e-05
MIR2052HG	1.82305	1.03951e-05
AC148476.1	1.21726	1.07159e-05
ZNF350-AS1	1.45083	1.08915e-05
TRPC7-AS1	1.77824	1.12094e-05
AC015712.7	1.34743	1.20014e-05
AC010148.1	-1.0713	1.23263e-05
AC023310.4	1.92586	1.35915e-05
AC005920.4	1.03265	1.37652e-05
AL354710.2	2.63353	1.41808e-05
AC092828.1	1.30963	1.4479e-05
AC109466.1	1.34744	1.50633e-05
AC005186.1	-1.39251	1.59689e-05
AC012236.1	1.04635	1.64454e-05
AC244517.2	1.2819	1.88899e-05
AC023301.1	2.82375	1.90231e-05
LINC01694	1.24276	1.90947e-05
SCHLAP1	2.12198	1.94966e-05
LINC02163	3.30372	2.47847e-05
AC211433.1	1.28387	2.58797e-05
AL161729.2	1.73638	2.74864e-05
FP671120.3	3.81184	2.84149e-05
LINC01060	2.98054	3.05789e-05
AC245041.1	-1.05145	3.22608e-05
HOXC-AS1	1.82219	3.47559e-05
KCNMA1-AS3	1.31815	3.90409e-05
LINC00158	-1.16161	4.26137e-05
LINC01388	2.44302	4.47327e-05
AC011899.1	1.35125	4.55113e-05
Z82217.1	1.17897	4.58361e-05
DLX6-AS1	1.196	4.63612e-05
AL133230.1	1.03248	4.71207e-05
AC019155.3	2.53183	4.877e-05
LINC01342	1.24129	4.99799e-05
AC067930.5	1.32824	5.13685e-05
AC104365.2	1.82173	5.28672e-05
LINC00276	1.39248	5.28795e-05
LINC02041	1.61665	5.39865e-05
AC104985.1	1.56462	5.48034e-05
AC106795.5	1.02555	5.95808e-05
AC023794.5	1.19887	6.24539e-05
AC002064.2	1.41804	6.51606e-05
AL354754.1	1.56454	7.55432e-05
AC026355.1	1.62721	7.6892e-05
LINC02326	1.92906	7.80192e-05
AL365277.1	1.03514	8.09084e-05
CTD-2194D22.4	1.09906	8.19536e-05
PLAC4	1.72571	8.5997e-05
LINC02129	1.00321	8.64208e-05
Z97206.2	2.70405	8.83993e-05
AL645608.6	1.18524	8.86324e-05
AL162413.1	2.90829	8.88144e-05
AL355312.3	1.14	8.95652e-05
AC104365.1	1.53031	9.09805e-05
AL445490.1	1.48173	9.3845e-05
AL133299.1	1.66162	9.72032e-05
AC022898.2	1.19858	0.000107569
AC022613.3	1.06014	0.000109419
AC073316.3	1.01095	0.000110052
HAGLROS	1.16116	0.000133715
AC083837.1	1.05512	0.000145549
AL021395.1	1.86294	0.000149172
AC008060.1	1.9981	0.000154341
AC007878.1	1.11354	0.000165095
AL645608.2	1.08502	0.000173952
AC064875.1	1.38457	0.000176384
AC011298.1	1.31825	0.000176483
AL136084.2	1.10275	0.000203511
LINC02139	-1.10057	0.000217497
DSCAM-AS1	2.15423	0.000222212
AP001094.3	1.27831	0.000232111
SIRLNT	2.28304	0.000242095
LCMT1-AS2	1.2474	0.000254162
AC083809.1	1.32371	0.000266272
AL033519.3	1.87935	0.000268102
GACAT2	1.53565	0.000277523
LINC02418	1.37826	0.000293273
AL929601.1	-1.08676	0.000301143
AC008415.1	1.1386	0.000301686
AC068756.1	1.63776	0.000322863
AC079385.3	1.25722	0.000335804
LINC01612	2.22903	0.000341749
LINC00514	1.00251	0.000344313
HAND2-AS1	-1.09873	0.000369505
AC023824.3	3.72553	0.000387726
AC002463.1	1.51631	0.000392931
AC024958.1	-1.50001	0.000410259
AL451127.1	2.00249	0.000454879
AP005131.6	1.03155	0.00045917
FO680682.1	1.03049	0.000465101
AL121796.1	1.43119	0.000494748
AC016405.1	1.25209	0.000517746
LINC01443	2.08777	0.000523661
AC046168.2	1.07272	0.00062882
AC100826.1	1.19816	0.000643635
AC010230.1	1.01862	0.000647829
AL161630.1	1.4988	0.000727298
PURPL	1.62598	0.000776399
AC055717.2	1.41546	0.000803992
AP001172.1	1.62912	0.000823832
AC096996.2	1.69672	0.000864258
AC011473.3	1.26812	0.000932572
AC010983.1	1.67933	0.000982296
LINC01727	1.12058	0.00110409
AL034345.2	1.29042	0.0011729
AC246817.2	1.28765	0.0013513
FAM106A	1.10799	0.00136395
AC093496.1	2.411	0.00142253
AC110813.1	1.59045	0.00147311
LINC01411	1.10431	0.00149941
AL592494.3	1.14386	0.00155742
AC110760.2	1.24746	0.00204692
AL353753.1	3.11605	0.00210242
AC131902.2	1.39208	0.00223676
AL021937.3	1.38549	0.00234619
LDLRAD4-AS1	1.04576	0.00263604
AC011379.1	1.24402	0.00283604
LINC00668	1.65727	0.00289205
AL358216.1	1.15999	0.00471739
SLC8A1-AS1	1.05894	0.00498758
SYNPR-AS1	1.20122	0.00530282
AC109779.1	1.12909	0.00534097
LINC01096	1.16342	0.00580403
PPFIA2-AS1	1.22879	0.0060546
AC003988.1	1.55744	0.00758712
AC097652.1	1.02011	0.00774238
LINC01913	1.65169	0.00802412
AC104407.1	1.29536	0.00924351
AC092598.1	1.60807	0.0108622
LINC00648	1.78746	0.0114513
AC007001.1	1.12863	0.0116178
AC007848.1	1.05458	0.012889
AC010327.3	1.55596	0.0146372
AC008060.4	1.32152	0.0216573
AC079160.1	1.05983	0.0277742

## Sheet: Table S6
Supplementary Table S6 Results of GO enrichment anlysis in LncRNA
LncRNA	ONTOLOGY	ID	Description	qvalue	Count
AC004148.2	BP	GO:0008380	RNA splicing	2.20038e-06	58
	BP	GO:0048193	Golgi vesicle transport	0.000266632	44
	BP	GO:0007041	lysosomal transport	0.00148335	19
	BP	GO:0006888	ER to Golgi vesicle-mediated transport	0.00163439	29
	BP	GO:0043484	regulation of RNA splicing	0.00163439	22
	BP	GO:0007034	vacuolar transport	0.00275248	21
	BP	GO:0006400	tRNA modification	0.00275248	16
	BP	GO:0000377	RNA splicing, via transesterification reactions with bulged adenosine as nucleophile	0.00283916	41
	BP	GO:0000398	mRNA splicing, via spliceosome	0.00283916	41
	BP	GO:0000375	RNA splicing, via transesterification reactions	0.00310936	41
	BP	GO:0034976	response to endoplasmic reticulum stress	0.00313801	32
	BP	GO:0050684	regulation of mRNA processing	0.00313801	21
	BP	GO:0016050	vesicle organization	0.00640605	35
	BP	GO:0008033	tRNA processing	0.00640605	19
	BP	GO:0010256	endomembrane system organization	0.0101122	41
	BP	GO:0035967	cellular response to topologically incorrect protein	0.0106595	21
	BP	GO:0090114	COPII-coated vesicle budding	0.0208823	13
	BP	GO:0032506	cytokinetic process	0.0287483	9
	BP	GO:0035966	response to topologically incorrect protein	0.0302523	23
	BP	GO:0070106	interleukin-27-mediated signaling pathway	0.0302523	5
	BP	GO:0016236	macroautophagy	0.0302523	30
	BP	GO:0034620	cellular response to unfolded protein	0.0369369	18
	BP	GO:0007033	vacuole organization	0.0369369	20
	BP	GO:0009451	RNA modification	0.0369369	20
	BP	GO:0031293	membrane protein intracellular domain proteolysis	0.0391036	6
	BP	GO:0048194	Golgi vesicle budding	0.0405621	13
	BP	GO:0006399	tRNA metabolic process	0.0405621	22
	BP	GO:1903311	regulation of mRNA metabolic process	0.0469401	28
	CC	GO:0016607	nuclear speck	2.58705e-06	49
	CC	GO:0005798	Golgi-associated vesicle	0.000252869	26
	CC	GO:0030135	coated vesicle	0.000252869	35
	CC	GO:0005681	spliceosomal complex	0.000270592	26
	CC	GO:0030662	coated vesicle membrane	0.000992278	24
	CC	GO:0030117	membrane coat	0.000992278	17
	CC	GO:0048475	coated membrane	0.000992278	17
	CC	GO:0005766	primary lysosome	0.0010561	22
	CC	GO:0042582	azurophil granule	0.0010561	22
	CC	GO:0005775	vacuolar lumen	0.00416918	22
	CC	GO:0043202	lysosomal lumen	0.00416918	15
	CC	GO:0071004	U2-type prespliceosome	0.00416918	6
	CC	GO:0071010	prespliceosome	0.00416918	6
	CC	GO:0042470	melanosome	0.00416918	16
	CC	GO:0048770	pigment granule	0.00416918	16
	CC	GO:0030120	vesicle coat	0.00502258	11
	CC	GO:0030137	COPI-coated vesicle	0.00524405	7
	CC	GO:0005684	U2-type spliceosomal complex	0.00546683	13
	CC	GO:0030660	Golgi-associated vesicle membrane	0.0057152	16
	CC	GO:0030663	COPI-coated vesicle membrane	0.00589498	6
	CC	GO:0030134	COPII-coated ER to Golgi transport vesicle	0.00784603	14
	CC	GO:0010008	endosome membrane	0.00784603	42
	CC	GO:0030126	COPI vesicle coat	0.0171343	5
	CC	GO:0035577	azurophil granule membrane	0.0171343	10
	CC	GO:0005770	late endosome	0.0199045	25
	CC	GO:0099568	cytoplasmic region	0.0256119	41
	CC	GO:0101002	ficolin-1-rich granule	0.030612	20
	CC	GO:0030667	secretory granule membrane	0.030612	28
	CC	GO:0005791	rough endoplasmic reticulum	0.030612	12
	CC	GO:0030176	integral component of endoplasmic reticulum membrane	0.0355408	17
	CC	GO:0005925	focal adhesion	0.0358543	35
	CC	GO:0030658	transport vesicle membrane	0.038108	21
	CC	GO:0005924	cell-substrate adherens junction	0.038108	35
	CC	GO:0000151	ubiquitin ligase complex	0.0392767	26
	CC	GO:0035578	azurophil granule lumen	0.041053	12
	CC	GO:0030055	cell-substrate junction	0.041053	35
	CC	GO:0030133	transport vesicle	0.043159	33
	MF	GO:0016798	hydrolase activity, acting on glycosyl bonds	0.00740324	20
	MF	GO:0004553	hydrolase activity, hydrolyzing O-glycosyl compounds	0.00834007	17
AC106881.1	BP	GO:0030198	extracellular matrix organization	6.44913e-33	103
	BP	GO:0043062	extracellular structure organization	4.61301e-30	107
	BP	GO:0003012	muscle system process	2.0875e-26	109
	BP	GO:0006936	muscle contraction	1.45223e-24	91
	BP	GO:0061448	connective tissue development	1.41186e-16	66
	BP	GO:0003013	circulatory system process	1.54903e-16	97
	BP	GO:0060485	mesenchyme development	3.62583e-16	66
	BP	GO:0008015	blood circulation	3.9506e-15	93
	BP	GO:0001655	urogenital system development	6.89303e-15	71
	BP	GO:0031589	cell-substrate adhesion	6.89303e-15	73
	BP	GO:0072001	renal system development	6.89303e-15	66
	BP	GO:0002062	chondrocyte differentiation	7.8585e-15	40
	BP	GO:0007517	muscle organ development	8.53455e-15	81
	BP	GO:0051216	cartilage development	1.30701e-14	54
	BP	GO:0010959	regulation of metal ion transport	5.26546e-14	76
	BP	GO:0060537	muscle tissue development	7.77854e-14	78
	BP	GO:0048762	mesenchymal cell differentiation	1.22191e-13	53
	BP	GO:0001822	kidney development	2.44576e-13	61
	BP	GO:0002009	morphogenesis of an epithelium	2.44576e-13	87
	BP	GO:0006816	calcium ion transport	8.16832e-13	78
	BP	GO:0001763	morphogenesis of a branching structure	1.88828e-12	49
	BP	GO:1903522	regulation of blood circulation	2.23477e-12	58
	BP	GO:0003015	heart process	5.17491e-12	56
	BP	GO:0014706	striated muscle tissue development	5.84697e-12	72
	BP	GO:0008016	regulation of heart contraction	6.50085e-12	51
	BP	GO:0061138	morphogenesis of a branching epithelium	6.50085e-12	46
	BP	GO:0048565	digestive tract development	9.28224e-12	38
	BP	GO:0055123	digestive system development	3.78193e-11	39
	BP	GO:0060047	heart contraction	5.31168e-11	53
	BP	GO:2000027	regulation of organ morphogenesis	6.29727e-11	48
	BP	GO:0003007	heart morphogenesis	6.29727e-11	54
	BP	GO:0003205	cardiac chamber development	8.07641e-11	42
	BP	GO:0072511	divalent inorganic cation transport	8.26576e-11	79
	BP	GO:0034765	regulation of ion transmembrane transport	8.77161e-11	78
	BP	GO:0007411	axon guidance	1.4782e-10	54
	BP	GO:0070838	divalent metal ion transport	1.4782e-10	78
	BP	GO:0097485	neuron projection guidance	1.6673e-10	54
	BP	GO:0060348	bone development	1.96091e-10	47
	BP	GO:0070252	actin-mediated cell contraction	2.99675e-10	33
	BP	GO:0061564	axon development	2.99675e-10	81
	BP	GO:0001503	ossification	3.285e-10	68
	BP	GO:0042692	muscle cell differentiation	3.88383e-10	67
	BP	GO:0030048	actin filament-based movement	5.30609e-10	36
	BP	GO:0032970	regulation of actin filament-based process	5.40003e-10	67
	BP	GO:0006874	cellular calcium ion homeostasis	6.86009e-10	75
	BP	GO:0030323	respiratory tube development	8.37187e-10	41
	BP	GO:0035265	organ growth	8.49662e-10	44
	BP	GO:1904062	regulation of cation transmembrane transport	9.92423e-10	59
	BP	GO:0042063	gliogenesis	1.08914e-09	53
	BP	GO:0035637	multicellular organismal signaling	1.38454e-09	41
	BP	GO:0090257	regulation of muscle system process	1.39413e-09	51
	BP	GO:0019932	second-messenger-mediated signaling	1.57504e-09	73
	BP	GO:0007409	axonogenesis	1.73533e-09	74
	BP	GO:0003206	cardiac chamber morphogenesis	1.86087e-09	34
	BP	GO:0051924	regulation of calcium ion transport	1.9818e-09	49
	BP	GO:0048754	branching morphogenesis of an epithelial tube	2.01286e-09	37
	BP	GO:0055074	calcium ion homeostasis	2.22604e-09	75
	BP	GO:0016055	Wnt signaling pathway	2.70161e-09	75
	BP	GO:0006939	smooth muscle contraction	2.80462e-09	30
	BP	GO:0090287	regulation of cellular response to growth factor stimulus	2.80462e-09	54
	BP	GO:0030168	platelet activation	2.80462e-09	37
	BP	GO:0051480	regulation of cytosolic calcium ion concentration	3.06638e-09	62
	BP	GO:0198738	cell-cell signaling by wnt	3.06638e-09	75
	BP	GO:0072132	mesenchyme morphogenesis	3.47299e-09	20
	BP	GO:0007204	positive regulation of cytosolic calcium ion concentration	3.49337e-09	57
	BP	GO:0006941	striated muscle contraction	3.64858e-09	39
	BP	GO:0001508	action potential	3.73132e-09	34
	BP	GO:0022612	gland morphogenesis	4.06806e-09	32
	BP	GO:0030324	lung development	4.22417e-09	39
	BP	GO:0048738	cardiac muscle tissue development	5.94586e-09	46
	BP	GO:0006937	regulation of muscle contraction	6.30283e-09	38
	BP	GO:0003151	outflow tract morphogenesis	6.30283e-09	25
	BP	GO:0060541	respiratory system development	6.51393e-09	42
	BP	GO:0072006	nephron development	6.51393e-09	34
	BP	GO:0060070	canonical Wnt signaling pathway	9.2058e-09	53
	BP	GO:0010863	positive regulation of phospholipase C activity	1.01717e-08	18
	BP	GO:0070588	calcium ion transmembrane transport	1.05383e-08	55
	BP	GO:0051146	striated muscle cell differentiation	1.05383e-08	52
	BP	GO:0007160	cell-matrix adhesion	1.31527e-08	45
	BP	GO:0060048	cardiac muscle contraction	1.39596e-08	33
	BP	GO:0072503	cellular divalent inorganic cation homeostasis	1.45927e-08	75
	BP	GO:0010810	regulation of cell-substrate adhesion	1.93556e-08	43
	BP	GO:1900274	regulation of phospholipase C activity	2.35607e-08	18
	BP	GO:0042391	regulation of membrane potential	2.39737e-08	68
	BP	GO:0032835	glomerulus development	2.60468e-08	21
	BP	GO:0002063	chondrocyte development	3.53306e-08	18
	BP	GO:0060562	epithelial tube morphogenesis	3.71741e-08	55
	BP	GO:0032956	regulation of actin cytoskeleton organization	3.98286e-08	57
	BP	GO:0061337	cardiac conduction	4.07959e-08	29
	BP	GO:0050769	positive regulation of neurogenesis	6.4294e-08	70
	BP	GO:0090092	regulation of transmembrane receptor protein serine/threonine kinase signaling pathway	7.69764e-08	45
	BP	GO:0003418	growth plate cartilage chondrocyte differentiation	7.69764e-08	13
	BP	GO:0001837	epithelial to mesenchymal transition	7.69764e-08	32
	BP	GO:0001823	mesonephros development	8.43447e-08	27
	BP	GO:0048705	skeletal system morphogenesis	8.54729e-08	45
	BP	GO:0034330	cell junction organization	9.21398e-08	51
	BP	GO:0048880	sensory system development	9.21398e-08	59
	BP	GO:0022898	regulation of transmembrane transporter activity	9.21398e-08	46
	BP	GO:0010975	regulation of neuron projection development	1.05216e-07	72
	BP	GO:0032412	regulation of ion transmembrane transporter activity	1.06076e-07	45
	BP	GO:0034329	cell junction assembly	1.06076e-07	45
	BP	GO:0001657	ureteric bud development	1.1396e-07	26
	BP	GO:0048863	stem cell differentiation	1.27769e-07	40
	BP	GO:0072163	mesonephric epithelium development	1.40893e-07	26
	BP	GO:0072164	mesonephric tubule development	1.40893e-07	26
	BP	GO:0018212	peptidyl-tyrosine modification	1.5768e-07	62
	BP	GO:0050878	regulation of body fluid levels	1.59994e-07	73
	BP	GO:0072073	kidney epithelium development	1.7369e-07	32
	BP	GO:0030111	regulation of Wnt signaling pathway	1.825e-07	53
	BP	GO:0003231	cardiac ventricle development	1.86104e-07	30
	BP	GO:0030900	forebrain development	1.89001e-07	60
	BP	GO:0007599	hemostasis	2.09017e-07	56
	BP	GO:0060402	calcium ion transport into cytosol	2.22679e-07	33
	BP	GO:0098868	bone growth	2.23472e-07	17
	BP	GO:0007178	transmembrane receptor protein serine/threonine kinase signaling pathway	2.2688e-07	56
	BP	GO:0086001	cardiac muscle cell action potential	2.47646e-07	22
	BP	GO:0048645	animal organ formation	2.47646e-07	20
	BP	GO:0061035	regulation of cartilage development	2.50948e-07	21
	BP	GO:0007188	adenylate cyclase-modulating G-protein coupled receptor signaling pathway	2.58732e-07	42
	BP	GO:0018108	peptidyl-tyrosine phosphorylation	2.58732e-07	61
	BP	GO:0001654	eye development	2.67471e-07	57
	BP	GO:0071559	response to transforming growth factor beta	3.73894e-07	45
	BP	GO:0034109	homotypic cell-cell adhesion	4.02012e-07	22
	BP	GO:0050673	epithelial cell proliferation	4.0962e-07	64
	BP	GO:0060401	cytosolic calcium ion transport	4.23948e-07	34
	BP	GO:0003433	chondrocyte development involved in endochondral bone morphogenesis	4.23948e-07	12
	BP	GO:0045666	positive regulation of neuron differentiation	4.25364e-07	57
	BP	GO:0071560	cellular response to transforming growth factor beta stimulus	4.2887e-07	44
	BP	GO:0032409	regulation of transporter activity	4.82896e-07	46
	BP	GO:0010001	glial cell differentiation	5.17131e-07	38
	BP	GO:0060350	endochondral bone morphogenesis	5.29576e-07	21
	BP	GO:0010811	positive regulation of cell-substrate adhesion	5.37318e-07	28
	BP	GO:0003197	endocardial cushion development	6.80583e-07	16
	BP	GO:0003416	endochondral bone growth	6.80583e-07	16
	BP	GO:0007596	blood coagulation	6.84566e-07	54
	BP	GO:1905330	regulation of morphogenesis of an epithelium	6.84566e-07	30
	BP	GO:0006813	potassium ion transport	7.08204e-07	43
	BP	GO:0016049	cell growth	7.41806e-07	70
	BP	GO:0002027	regulation of heart rate	7.79952e-07	25
	BP	GO:0086003	cardiac muscle cell contraction	9.10336e-07	20
	BP	GO:0003413	chondrocyte differentiation involved in endochondral bone morphogenesis	9.68138e-07	13
	BP	GO:0048566	embryonic digestive tract development	1.07164e-06	14
	BP	GO:0050817	coagulation	1.19155e-06	54
	BP	GO:0060688	regulation of morphogenesis of a branching structure	1.19155e-06	18
	BP	GO:0086002	cardiac muscle cell action potential involved in contraction	1.19155e-06	18
	BP	GO:0085029	extracellular matrix assembly	1.22818e-06	12
	BP	GO:0070527	platelet aggregation	1.60186e-06	18
	BP	GO:0007187	G-protein coupled receptor signaling pathway, coupled to cyclic nucleotide second messenger	2.06753e-06	44
	BP	GO:0021782	glial cell development	2.09744e-06	24
	BP	GO:0010518	positive regulation of phospholipase activity	2.12273e-06	18
	BP	GO:0019935	cyclic-nucleotide-mediated signaling	2.24523e-06	39
	BP	GO:0003417	growth plate cartilage development	2.37881e-06	14
	BP	GO:0010927	cellular component assembly involved in morphogenesis	2.48415e-06	25
	BP	GO:0022604	regulation of cell morphogenesis	2.95364e-06	67
	BP	GO:0002576	platelet degranulation	2.95364e-06	28
	BP	GO:0050918	positive chemotaxis	3.40544e-06	19
	BP	GO:0042552	myelination	3.40544e-06	26
	BP	GO:0070372	regulation of ERK1 and ERK2 cascade	3.43637e-06	51
	BP	GO:0003179	heart valve morphogenesis	3.44752e-06	16
	BP	GO:0003170	heart valve development	3.60812e-06	17
	BP	GO:0060560	developmental growth involved in morphogenesis	3.70867e-06	40
	BP	GO:0060828	regulation of canonical Wnt signaling pathway	3.85875e-06	41
	BP	GO:0050921	positive regulation of chemotaxis	3.9532e-06	28
	BP	GO:0070374	positive regulation of ERK1 and ERK2 cascade	3.9532e-06	42
	BP	GO:0010721	negative regulation of cell development	4.01159e-06	51
	BP	GO:0086012	membrane depolarization during cardiac muscle cell action potential	4.19443e-06	11
	BP	GO:0032330	regulation of chondrocyte differentiation	4.4942e-06	16
	BP	GO:0048546	digestive tract morphogenesis	4.4942e-06	16
	BP	GO:0086009	membrane repolarization	4.4942e-06	16
	BP	GO:0007272	ensheathment of neurons	4.52243e-06	26
	BP	GO:0008366	axon ensheathment	4.52243e-06	26
	BP	GO:0050808	synapse organization	4.57811e-06	57
	BP	GO:0003279	cardiac septum development	4.77796e-06	25
	BP	GO:0061037	negative regulation of cartilage development	4.91416e-06	12
	BP	GO:0010092	specification of animal organ identity	5.00916e-06	13
	BP	GO:0010717	regulation of epithelial to mesenchymal transition	5.04403e-06	22
	BP	GO:0097553	calcium ion transmembrane import into cytosol	5.12298e-06	28
	BP	GO:0043010	camera-type eye development	5.277e-06	48
	BP	GO:2000146	negative regulation of cell motility	5.30673e-06	52
	BP	GO:0050678	regulation of epithelial cell proliferation	5.70131e-06	55
	BP	GO:0060425	lung morphogenesis	5.73839e-06	16
	BP	GO:0086065	cell communication involved in cardiac conduction	5.73839e-06	17
	BP	GO:0051283	negative regulation of sequestering of calcium ion	6.05178e-06	26
	BP	GO:0010517	regulation of phospholipase activity	6.29999e-06	19
	BP	GO:0001101	response to acid chemical	6.39515e-06	51
	BP	GO:0043270	positive regulation of ion transport	6.99568e-06	43
	BP	GO:0060536	cartilage morphogenesis	7.28712e-06	12
	BP	GO:0060193	positive regulation of lipase activity	7.89168e-06	19
	BP	GO:0048017	inositol lipid-mediated signaling	7.91279e-06	32
	BP	GO:0086014	atrial cardiac muscle cell action potential	7.91279e-06	10
	BP	GO:0086026	atrial cardiac muscle cell to AV node cell signaling	7.91279e-06	10
	BP	GO:0086066	atrial cardiac muscle cell to AV node cell communication	7.91279e-06	10
	BP	GO:0051282	regulation of sequestering of calcium ion	8.13941e-06	26
	BP	GO:0055001	muscle cell development	8.64505e-06	33
	BP	GO:0048568	embryonic organ development	8.80828e-06	60
	BP	GO:0050920	regulation of chemotaxis	8.83069e-06	37
	BP	GO:0030278	regulation of ossification	8.83069e-06	35
	BP	GO:0051271	negative regulation of cellular component movement	8.83069e-06	55
	BP	GO:0030199	collagen fibril organization	9.59831e-06	16
	BP	GO:1903169	regulation of calcium ion transmembrane transport	1.03374e-05	29
	BP	GO:0019933	cAMP-mediated signaling	1.04172e-05	34
	BP	GO:0040013	negative regulation of locomotion	1.06609e-05	56
	BP	GO:0071804	cellular potassium ion transport	1.08628e-05	37
	BP	GO:0071805	potassium ion transmembrane transport	1.08628e-05	37
	BP	GO:0001558	regulation of cell growth	1.13652e-05	59
	BP	GO:0010522	regulation of calcium ion transport into cytosol	1.15634e-05	23
	BP	GO:0003208	cardiac ventricle morphogenesis	1.15634e-05	19
	BP	GO:0045785	positive regulation of cell adhesion	1.16011e-05	57
	BP	GO:0051056	regulation of small GTPase mediated signal transduction	1.16646e-05	49
	BP	GO:0006942	regulation of striated muscle contraction	1.18801e-05	22
	BP	GO:0051208	sequestering of calcium ion	1.23662e-05	26
	BP	GO:0055002	striated muscle cell development	1.2752e-05	31
	BP	GO:0070371	ERK1 and ERK2 cascade	1.27946e-05	51
	BP	GO:0050804	modulation of chemical synaptic transmission	1.28002e-05	59
	BP	GO:0051209	release of sequestered calcium ion into cytosol	1.35235e-05	25
	BP	GO:0099177	regulation of trans-synaptic signaling	1.37418e-05	59
	BP	GO:0060840	artery development	1.39286e-05	22
	BP	GO:0060993	kidney morphogenesis	1.39286e-05	22
	BP	GO:0031032	actomyosin structure organization	1.40593e-05	34
	BP	GO:0048015	phosphatidylinositol-mediated signaling	1.41168e-05	31
	BP	GO:0030336	negative regulation of cell migration	1.45888e-05	49
	BP	GO:0007044	cell-substrate junction assembly	1.65924e-05	22
	BP	GO:0001764	neuron migration	1.67716e-05	29
	BP	GO:0086010	membrane depolarization during action potential	1.84998e-05	13
	BP	GO:0048736	appendage development	1.97033e-05	32
	BP	GO:0060173	limb development	1.97033e-05	32
	BP	GO:0060349	bone morphogenesis	1.99714e-05	24
	BP	GO:0072012	glomerulus vasculature development	2.03934e-05	10
	BP	GO:0086019	cell-cell signaling involved in cardiac conduction	2.10181e-05	12
	BP	GO:1905314	semi-lunar valve development	2.10181e-05	12
	BP	GO:0001667	ameboidal-type cell migration	2.26506e-05	62
	BP	GO:0051897	positive regulation of protein kinase B signaling	2.29597e-05	31
	BP	GO:0007015	actin filament organization	2.29597e-05	56
	BP	GO:0090288	negative regulation of cellular response to growth factor stimulus	2.37543e-05	30
	BP	GO:0007611	learning or memory	2.45296e-05	40
	BP	GO:0060411	cardiac septum morphogenesis	2.46129e-05	19
	BP	GO:0003156	regulation of animal organ formation	2.46129e-05	13
	BP	GO:0086005	ventricular cardiac muscle cell action potential	2.46129e-05	13
	BP	GO:0086091	regulation of heart rate by cardiac conduction	2.46129e-05	13
	BP	GO:0003414	chondrocyte morphogenesis involved in endochondral bone morphogenesis	2.46327e-05	9
	BP	GO:0003429	growth plate cartilage chondrocyte morphogenesis	2.46327e-05	9
	BP	GO:0090171	chondrocyte morphogenesis	2.46327e-05	9
	BP	GO:0021537	telencephalon development	2.63425e-05	40
	BP	GO:0050890	cognition	2.71922e-05	44
	BP	GO:0060538	skeletal muscle organ development	2.82552e-05	31
	BP	GO:0031346	positive regulation of cell projection organization	2.82552e-05	53
	BP	GO:0003203	endocardial cushion morphogenesis	2.86993e-05	12
	BP	GO:0014068	positive regulation of phosphatidylinositol 3-kinase signaling	2.86993e-05	18
	BP	GO:2001257	regulation of cation channel activity	2.92282e-05	30
	BP	GO:0035107	appendage morphogenesis	3.10203e-05	28
	BP	GO:0035108	limb morphogenesis	3.10203e-05	28
	BP	GO:0060419	heart growth	3.33107e-05	23
	BP	GO:0010463	mesenchymal cell proliferation	3.38435e-05	14
	BP	GO:0071695	anatomical structure maturation	3.41524e-05	29
	BP	GO:0061333	renal tubule morphogenesis	3.52045e-05	19
	BP	GO:0007189	adenylate cyclase-activating G-protein coupled receptor signaling pathway	3.57322e-05	27
	BP	GO:0051961	negative regulation of nervous system development	3.64467e-05	45
	BP	GO:0014808	release of sequestered calcium ion into cytosol by sarcoplasmic reticulum	3.97134e-05	12
	BP	GO:0003422	growth plate cartilage morphogenesis	4.0783e-05	9
	BP	GO:0014033	neural crest cell differentiation	4.0783e-05	20
	BP	GO:1901019	regulation of calcium ion transmembrane transporter activity	4.0783e-05	20
	BP	GO:0055117	regulation of cardiac muscle contraction	4.20739e-05	19
	BP	GO:0060351	cartilage development involved in endochondral bone morphogenesis	4.36913e-05	14
	BP	GO:0061437	renal system vasculature development	4.64282e-05	10
	BP	GO:0061440	kidney vasculature development	4.64282e-05	10
	BP	GO:0030326	embryonic limb morphogenesis	4.64282e-05	25
	BP	GO:0035113	embryonic appendage morphogenesis	4.64282e-05	25
	BP	GO:0048608	reproductive structure development	4.74471e-05	58
	BP	GO:0072171	mesonephric tubule morphogenesis	4.97737e-05	17
	BP	GO:0007179	transforming growth factor beta receptor signaling pathway	5.2632e-05	33
	BP	GO:0001704	formation of primary germ layer	5.26576e-05	24
	BP	GO:0060191	regulation of lipase activity	5.27637e-05	21
	BP	GO:0061326	renal tubule development	5.27637e-05	21
	BP	GO:1903514	release of sequestered calcium ion into cytosol by endoplasmic reticulum	5.31626e-05	12
	BP	GO:0019722	calcium-mediated signaling	5.43011e-05	36
	BP	GO:0008038	neuron recognition	5.536e-05	14
	BP	GO:0008360	regulation of cell shape	5.5907e-05	28
	BP	GO:0061458	reproductive system development	5.70145e-05	58
	BP	GO:0007626	locomotory behavior	5.71759e-05	33
	BP	GO:0008217	regulation of blood pressure	5.95617e-05	31
	BP	GO:0030239	myofibril assembly	5.95702e-05	17
	BP	GO:0022617	extracellular matrix disassembly	5.98556e-05	18
	BP	GO:0007202	activation of phospholipase C activity	6.17166e-05	11
	BP	GO:0010880	regulation of release of sequestered calcium ion into cytosol by sarcoplasmic reticulum	6.17166e-05	11
	BP	GO:0030282	bone mineralization	6.44499e-05	22
	BP	GO:0046578	regulation of Ras protein signal transduction	6.45879e-05	36
	BP	GO:0003018	vascular process in circulatory system	6.62604e-05	29
	BP	GO:0007519	skeletal muscle tissue development	6.62604e-05	29
	BP	GO:0050927	positive regulation of positive chemotaxis	6.62738e-05	10
	BP	GO:0060571	morphogenesis of an epithelial fold	6.62738e-05	10
	BP	GO:0060415	muscle tissue morphogenesis	6.85356e-05	19
	BP	GO:0007224	smoothened signaling pathway	7.62998e-05	25
	BP	GO:0051899	membrane depolarization	7.62998e-05	20
	BP	GO:0090066	regulation of anatomical structure size	7.62998e-05	64
	BP	GO:0098742	cell-cell adhesion via plasma-membrane adhesion molecules	7.66426e-05	41
	BP	GO:0071229	cellular response to acid chemical	7.67553e-05	34
	BP	GO:1901654	response to ketone	9.27154e-05	32
	BP	GO:0030178	negative regulation of Wnt signaling pathway	9.3232e-05	29
	BP	GO:0034332	adherens junction organization	9.63775e-05	26
	BP	GO:0050926	regulation of positive chemotaxis	9.70175e-05	10
	BP	GO:0060740	prostate gland epithelium morphogenesis	9.70175e-05	10
	BP	GO:0032331	negative regulation of chondrocyte differentiation	9.77445e-05	9
	BP	GO:0050730	regulation of peptidyl-tyrosine phosphorylation	9.84556e-05	38
	BP	GO:0033002	muscle cell proliferation	0.000100257	37
	BP	GO:0055017	cardiac muscle tissue growth	0.00011118	21
	BP	GO:0002028	regulation of sodium ion transport	0.000114122	19
	BP	GO:0051928	positive regulation of calcium ion transport	0.00011519	23
	BP	GO:0072028	nephron morphogenesis	0.000121369	18
	BP	GO:0072080	nephron tubule development	0.000122818	20
	BP	GO:0060306	regulation of membrane repolarization	0.000124312	12
	BP	GO:0090090	negative regulation of canonical Wnt signaling pathway	0.000126315	25
	BP	GO:0048732	gland development	0.000128852	57
	BP	GO:0072009	nephron epithelium development	0.000130679	22
	BP	GO:0017015	regulation of transforming growth factor beta receptor signaling pathway	0.000130679	23
	BP	GO:0043405	regulation of MAP kinase activity	0.000136627	47
	BP	GO:0003148	outflow tract septum morphogenesis	0.000137246	10
	BP	GO:0007045	cell-substrate adherens junction assembly	0.00014202	18
	BP	GO:0048041	focal adhesion assembly	0.00014202	18
	BP	GO:1901861	regulation of muscle tissue development	0.000144636	27
	BP	GO:0001759	organ induction	0.000145613	9
	BP	GO:0010881	regulation of cardiac muscle contraction by regulation of the release of sequestered calcium ion	0.000145613	9
	BP	GO:0050731	positive regulation of peptidyl-tyrosine phosphorylation	0.000147097	31
	BP	GO:0060675	ureteric bud morphogenesis	0.000150405	16
	BP	GO:0010976	positive regulation of neuron projection development	0.000150564	40
	BP	GO:0042659	regulation of cell fate specification	0.000153042	7
	BP	GO:0034446	substrate adhesion-dependent cell spreading	0.000153042	19
	BP	GO:0050768	negative regulation of neurogenesis	0.000155845	41
	BP	GO:0070296	sarcoplasmic reticulum calcium ion transport	0.000158563	12
	BP	GO:1903844	regulation of cellular response to transforming growth factor beta stimulus	0.000166895	23
	BP	GO:0042310	vasoconstriction	0.000175415	17
	BP	GO:0014065	phosphatidylinositol 3-kinase signaling	0.000177106	25
	BP	GO:0035023	regulation of Rho protein signal transduction	0.000177106	25
	BP	GO:0031099	regeneration	0.000177106	31
	BP	GO:0034333	adherens junction assembly	0.000177106	19
	BP	GO:0048644	muscle organ morphogenesis	0.000177106	19
	BP	GO:0021885	forebrain cell migration	0.000177106	15
	BP	GO:0030177	positive regulation of Wnt signaling pathway	0.000181895	24
	BP	GO:0007265	Ras protein signal transduction	0.000181895	56
	BP	GO:0060512	prostate gland morphogenesis	0.000186112	10
	BP	GO:0001659	temperature homeostasis	0.000187614	29
	BP	GO:0060443	mammary gland morphogenesis	0.000187614	13
	BP	GO:0035051	cardiocyte differentiation	0.000203425	28
	BP	GO:0061298	retina vasculature development in camera-type eye	0.000203425	8
	BP	GO:0072078	nephron tubule morphogenesis	0.000203425	17
	BP	GO:0001656	metanephros development	0.000203425	19
	BP	GO:0060021	roof of mouth development	0.000203425	19
	BP	GO:0055024	regulation of cardiac muscle tissue development	0.000211216	20
	BP	GO:0090263	positive regulation of canonical Wnt signaling pathway	0.000211216	20
	BP	GO:0001658	branching involved in ureteric bud morphogenesis	0.000212222	15
	BP	GO:0043266	regulation of potassium ion transport	0.000213638	21
	BP	GO:0014031	mesenchymal cell development	0.000221421	18
	BP	GO:0110110	NA	0.000221421	18
	BP	GO:0030850	prostate gland development	0.000233995	13
	BP	GO:0048638	regulation of developmental growth	0.000242365	46
	BP	GO:0072089	stem cell proliferation	0.000242365	22
	BP	GO:0043583	ear development	0.000248754	33
	BP	GO:0010644	cell communication by electrical coupling	0.000251554	10
	BP	GO:0060441	epithelial tube branching involved in lung morphogenesis	0.000251554	10
	BP	GO:0007009	plasma membrane organization	0.000258622	18
	BP	GO:0050803	regulation of synapse structure or activity	0.000265521	34
	BP	GO:0090101	negative regulation of transmembrane receptor protein serine/threonine kinase signaling pathway	0.000266027	23
	BP	GO:0043406	positive regulation of MAP kinase activity	0.000274104	38
	BP	GO:0072088	nephron epithelium morphogenesis	0.000280149	17
	BP	GO:0032103	positive regulation of response to external stimulus	0.000282953	42
	BP	GO:0003176	aortic valve development	0.000294742	9
	BP	GO:0030500	regulation of bone mineralization	0.000296466	16
	BP	GO:0055008	cardiac muscle tissue morphogenesis	0.000296466	16
	BP	GO:0050679	positive regulation of epithelial cell proliferation	0.000298679	32
	BP	GO:0006022	aminoglycan metabolic process	0.000298679	28
	BP	GO:1902305	regulation of sodium ion transmembrane transport	0.000305138	15
	BP	GO:0051235	maintenance of location	0.000309684	44
	BP	GO:0031214	biomineral tissue development	0.000314288	26
	BP	GO:0050848	regulation of calcium-mediated signaling	0.000314615	20
	BP	GO:0048871	multicellular organismal homeostasis	0.000315087	59
	BP	GO:0070482	response to oxygen levels	0.000334264	47
	BP	GO:0099625	ventricular cardiac muscle cell membrane repolarization	0.000335987	10
	BP	GO:0001649	osteoblast differentiation	0.000347585	33
	BP	GO:0010718	positive regulation of epithelial to mesenchymal transition	0.000355857	13
	BP	GO:0008589	regulation of smoothened signaling pathway	0.000382365	17
	BP	GO:0014032	neural crest cell development	0.000382365	17
	BP	GO:0043491	protein kinase B signaling	0.000387404	37
	BP	GO:1903510	mucopolysaccharide metabolic process	0.000406989	21
	BP	GO:0035567	non-canonical Wnt signaling pathway	0.000413377	20
	BP	GO:0071902	positive regulation of protein serine/threonine kinase activity	0.000438037	44
	BP	GO:0060038	cardiac muscle cell proliferation	0.000438084	15
	BP	GO:0014912	negative regulation of smooth muscle cell migration	0.000442082	11
	BP	GO:0048639	positive regulation of developmental growth	0.000442082	29
	BP	GO:0014855	striated muscle cell proliferation	0.000445254	17
	BP	GO:0050880	regulation of blood vessel size	0.00044563	24
	BP	GO:0007266	Rho protein signal transduction	0.000472234	31
	BP	GO:0007369	gastrulation	0.000484253	29
	BP	GO:0003281	ventricular septum development	0.000484253	16
	BP	GO:0048844	artery morphogenesis	0.000484253	16
	BP	GO:0060326	cell chemotaxis	0.000486463	41
	BP	GO:0036293	response to decreased oxygen levels	0.000494315	44
	BP	GO:0035150	regulation of tube size	0.000494777	24
	BP	GO:0051896	regulation of protein kinase B signaling	0.000508307	34
	BP	GO:0051279	regulation of release of sequestered calcium ion into cytosol	0.000513068	17
	BP	GO:0060420	regulation of heart growth	0.000513068	17
	BP	GO:0045165	cell fate commitment	0.00051945	37
	BP	GO:0035296	regulation of tube diameter	0.000523173	23
	BP	GO:0097746	regulation of blood vessel diameter	0.000523173	23
	BP	GO:1903779	regulation of cardiac conduction	0.000529295	14
	BP	GO:0048839	inner ear development	0.000576871	29
	BP	GO:0097479	synaptic vesicle localization	0.000581631	27
	BP	GO:0097756	negative regulation of blood vessel diameter	0.000595503	17
	BP	GO:1903391	regulation of adherens junction organization	0.000607629	15
	BP	GO:1904063	negative regulation of cation transmembrane transport	0.000608001	18
	BP	GO:0007200	phospholipase C-activating G-protein coupled receptor signaling pathway	0.000608001	19
	BP	GO:0044706	multi-multicellular organism process	0.000614475	33
	BP	GO:0060412	ventricular septum morphogenesis	0.000619255	12
	BP	GO:0030203	glycosaminoglycan metabolic process	0.000633077	26
	BP	GO:0045926	negative regulation of growth	0.000644779	37
	BP	GO:0003180	aortic valve morphogenesis	0.000644779	8
	BP	GO:0033622	integrin activation	0.000644779	8
	BP	GO:0098693	regulation of synaptic vesicle cycle	0.00064607	21
	BP	GO:0060572	morphogenesis of an epithelial bud	0.000653365	7
	BP	GO:0070593	dendrite self-avoidance	0.000653365	7
	BP	GO:0014066	regulation of phosphatidylinositol 3-kinase signaling	0.000667398	20
	BP	GO:0032963	collagen metabolic process	0.000667398	20
	BP	GO:0090596	sensory organ morphogenesis	0.000670885	36
	BP	GO:0048864	stem cell development	0.000674507	17
	BP	GO:0016202	regulation of striated muscle tissue development	0.000679517	25
	BP	GO:1901379	regulation of potassium ion transmembrane transport	0.000683368	18
	BP	GO:2000826	regulation of heart morphogenesis	0.000689211	11
	BP	GO:0021700	developmental maturation	0.000692648	38
	BP	GO:0007389	pattern specification process	0.000710137	54
	BP	GO:0003014	renal system process	0.000716493	21
	BP	GO:0050807	regulation of synapse organization	0.000733236	32
	BP	GO:0010882	regulation of cardiac muscle contraction by calcium ion signaling	0.000733284	9
	BP	GO:0060914	heart formation	0.000733284	9
	BP	GO:0051893	regulation of focal adhesion assembly	0.000734707	14
	BP	GO:0090109	regulation of cell-substrate junction assembly	0.000734707	14
	BP	GO:0007422	peripheral nervous system development	0.000739756	16
	BP	GO:1903727	positive regulation of phospholipid metabolic process	0.000739756	12
	BP	GO:0007229	integrin-mediated signaling pathway	0.00076201	19
	BP	GO:0002573	myeloid leukocyte differentiation	0.000849385	30
	BP	GO:1903170	negative regulation of calcium ion transmembrane transport	0.000862331	11
	BP	GO:0001666	response to hypoxia	0.000862401	42
	BP	GO:0070509	calcium ion import	0.00086378	16
	BP	GO:0061041	regulation of wound healing	0.000875473	23
	BP	GO:0090130	tissue migration	0.000880774	46
	BP	GO:0045778	positive regulation of ossification	0.000882284	17
	BP	GO:1905809	negative regulation of synapse organization	0.000884997	8
	BP	GO:2000050	regulation of non-canonical Wnt signaling pathway	0.000884997	8
	BP	GO:0061351	neural precursor cell proliferation	0.000887801	24
	BP	GO:0003229	ventricular cardiac muscle tissue development	0.000901373	13
	BP	GO:0055010	ventricular cardiac muscle tissue morphogenesis	0.000901373	12
	BP	GO:0045665	negative regulation of neuron differentiation	0.000916871	32
	BP	GO:0003230	cardiac atrium development	0.000933428	10
	BP	GO:0048333	mesodermal cell differentiation	0.000933428	10
	BP	GO:0061384	heart trabecula morphogenesis	0.000933428	10
	BP	GO:0048708	astrocyte differentiation	0.000938528	15
	BP	GO:0048634	regulation of muscle organ development	0.000979945	25
	BP	GO:0001570	vasculogenesis	0.000979945	16
	BP	GO:0021675	nerve development	0.000979945	16
	BP	GO:0032413	negative regulation of ion transmembrane transporter activity	0.000979945	16
	BP	GO:0032355	response to estradiol	0.00103133	22
	BP	GO:0050919	negative chemotaxis	0.00104724	11
	BP	GO:0099622	cardiac muscle cell membrane repolarization	0.00104724	11
	BP	GO:0051051	negative regulation of transport	0.00104724	59
	BP	GO:0001755	neural crest cell migration	0.0010668	13
	BP	GO:0060043	regulation of cardiac muscle cell proliferation	0.0010668	13
	BP	GO:0043271	negative regulation of ion transport	0.00107133	25
	BP	GO:0008347	glial cell migration	0.00107978	12
	BP	GO:0061383	trabecula morphogenesis	0.00107978	12
	BP	GO:0070167	regulation of biomineral tissue development	0.00113572	17
	BP	GO:0048167	regulation of synaptic plasticity	0.00114943	27
	BP	GO:1901020	negative regulation of calcium ion transmembrane transporter activity	0.00117564	10
	BP	GO:0061572	actin filament bundle organization	0.00117564	25
	BP	GO:0003272	endocardial cushion formation	0.00119575	8
	BP	GO:0007413	axonal fasciculation	0.00119575	8
	BP	GO:0106030	neuron projection fasciculation	0.00119575	8
	BP	GO:0043500	muscle adaptation	0.00121656	21
	BP	GO:0022029	telencephalon cell migration	0.0012625	13
	BP	GO:0035904	aorta development	0.0012625	13
	BP	GO:0007416	synapse assembly	0.00127007	26
	BP	GO:0009187	cyclic nucleotide metabolic process	0.0012789	11
	BP	GO:0014819	regulation of skeletal muscle contraction	0.0013558	6
	BP	GO:0045667	regulation of osteoblast differentiation	0.0013558	21
	BP	GO:0017158	regulation of calcium ion-dependent exocytosis	0.00136864	19
	BP	GO:0048557	embryonic digestive tract morphogenesis	0.00138524	7
	BP	GO:0034767	positive regulation of ion transmembrane transport	0.00141791	24
	BP	GO:1902903	regulation of supramolecular fiber organization	0.00142104	44
	BP	GO:0090279	regulation of calcium ion import	0.00147544	10
	BP	GO:0099504	synaptic vesicle cycle	0.00151207	29
	BP	GO:0007156	homophilic cell adhesion via plasma membrane adhesion molecules	0.00151819	26
	BP	GO:0001706	endoderm formation	0.0015674	12
	BP	GO:0007212	dopamine receptor signaling pathway	0.0015674	11
	BP	GO:0038084	vascular endothelial growth factor signaling pathway	0.0015674	11
	BP	GO:0072659	protein localization to plasma membrane	0.00158651	34
	BP	GO:1990778	protein localization to cell periphery	0.00158651	39
	BP	GO:0003209	cardiac atrium morphogenesis	0.00158651	9
	BP	GO:0010543	regulation of platelet activation	0.00158651	9
	BP	GO:0045907	positive regulation of vasoconstriction	0.00158651	9
	BP	GO:0048562	embryonic organ morphogenesis	0.00158651	38
	BP	GO:0034110	regulation of homotypic cell-cell adhesion	0.00158651	8
	BP	GO:0086064	cell communication by electrical coupling involved in cardiac conduction	0.00158651	8
	BP	GO:0051926	negative regulation of calcium ion transport	0.00158651	14
	BP	GO:0060389	pathway-restricted SMAD protein phosphorylation	0.00158651	14
	BP	GO:1904888	cranial skeletal system development	0.00158651	14
	BP	GO:0016079	synaptic vesicle exocytosis	0.00164285	21
	BP	GO:0007612	learning	0.00168323	23
	BP	GO:0051588	regulation of neurotransmitter transport	0.00168323	23
	BP	GO:1901862	negative regulation of muscle tissue development	0.00173434	13
	BP	GO:0021543	pallium development	0.0017756	26
	BP	GO:1903034	regulation of response to wounding	0.00181652	25
	BP	GO:2001258	negative regulation of cation channel activity	0.0018403	12
	BP	GO:0051017	actin filament bundle assembly	0.0018403	24
	BP	GO:2000736	regulation of stem cell differentiation	0.00184378	14
	BP	GO:0106106	cold-induced thermogenesis	0.00184378	23
	BP	GO:0120161	NA	0.00184378	23
	BP	GO:0007492	endoderm development	0.00188894	15
	BP	GO:0055021	regulation of cardiac muscle tissue growth	0.00188894	15
	BP	GO:0048771	tissue remodeling	0.00192007	26
	BP	GO:0003177	pulmonary valve development	0.00192085	7
	BP	GO:0045927	positive regulation of growth	0.00192087	36
	BP	GO:0016358	dendrite development	0.00196962	31
	BP	GO:0003401	axis elongation	0.00200246	9
	BP	GO:0043552	positive regulation of phosphatidylinositol 3-kinase activity	0.00200246	9
	BP	GO:0099623	regulation of cardiac muscle cell membrane repolarization	0.00200246	9
	BP	GO:0097529	myeloid leukocyte migration	0.00200411	29
	BP	GO:0002685	regulation of leukocyte migration	0.00200411	27
	BP	GO:0003128	heart field specification	0.00202376	6
	BP	GO:0010934	macrophage cytokine production	0.00202376	6
	BP	GO:0042308	negative regulation of protein import into nucleus	0.00202376	6
	BP	GO:1904590	negative regulation of protein import	0.00202376	6
	BP	GO:2000095	regulation of Wnt signaling pathway, planar cell polarity pathway	0.00202376	6
	BP	GO:0050900	leukocyte migration	0.00209694	56
	BP	GO:2000649	regulation of sodium ion transmembrane transporter activity	0.00214308	12
	BP	GO:0001952	regulation of cell-matrix adhesion	0.00214308	20
	BP	GO:0042476	odontogenesis	0.00218455	21
	BP	GO:0035987	endodermal cell differentiation	0.00222327	11
	BP	GO:0007565	female pregnancy	0.00224761	28
	BP	GO:0048489	synaptic vesicle transport	0.00236401	24
	BP	GO:0097480	establishment of synaptic vesicle localization	0.00236401	24
	BP	GO:2000177	regulation of neural precursor cell proliferation	0.00240752	16
	BP	GO:1904064	positive regulation of cation transmembrane transport	0.00241999	22
	BP	GO:0034764	positive regulation of transmembrane transport	0.00243003	28
	BP	GO:0051145	smooth muscle cell differentiation	0.00244082	15
	BP	GO:0097305	response to alcohol	0.00244082	32
	BP	GO:0034766	negative regulation of ion transmembrane transport	0.00245884	18
	BP	GO:0045880	positive regulation of smoothened signaling pathway	0.00250228	9
	BP	GO:0045216	cell-cell junction organization	0.00256991	24
	BP	GO:0055006	cardiac cell development	0.00260234	17
	BP	GO:2000738	positive regulation of stem cell differentiation	0.00261851	7
	BP	GO:0045598	regulation of fat cell differentiation	0.00264969	21
	BP	GO:0030049	muscle filament sliding	0.00265945	10
	BP	GO:0033275	actin-myosin filament sliding	0.00265945	10
	BP	GO:0038179	neurotrophin signaling pathway	0.00265945	10
	BP	GO:1903053	regulation of extracellular matrix organization	0.00265945	10
	BP	GO:0035690	cellular response to drug	0.00265982	44
	BP	GO:0045992	negative regulation of embryonic development	0.00265982	8
	BP	GO:0060307	regulation of ventricular cardiac muscle cell membrane repolarization	0.00265982	8
	BP	GO:0060314	regulation of ryanodine-sensitive calcium-release channel activity	0.00265982	8
	BP	GO:0072202	cell differentiation involved in metanephros development	0.00265982	8
	BP	GO:0055025	positive regulation of cardiac muscle tissue development	0.00265982	13
	BP	GO:1902803	regulation of synaptic vesicle transport	0.00265982	16
	BP	GO:0071772	response to BMP	0.00265982	25
	BP	GO:0071773	cellular response to BMP stimulus	0.00265982	25
	BP	GO:0010769	regulation of cell morphogenesis involved in differentiation	0.00265982	38
	BP	GO:0003149	membranous septum morphogenesis	0.00267918	5
	BP	GO:0060513	prostatic bud formation	0.00267918	5
	BP	GO:0086070	SA node cell to atrial cardiac muscle cell communication	0.00267918	5
	BP	GO:0030193	regulation of blood coagulation	0.00270196	15
	BP	GO:1900046	regulation of hemostasis	0.00270196	15
	BP	GO:1903524	positive regulation of blood circulation	0.00270493	14
	BP	GO:0006023	aminoglycan biosynthetic process	0.00275884	19
	BP	GO:0043200	response to amino acid	0.00275884	19
	BP	GO:0021953	central nervous system neuron differentiation	0.00275884	26
	BP	GO:0001505	regulation of neurotransmitter levels	0.00282345	43
	BP	GO:0055007	cardiac muscle cell differentiation	0.00282345	21
	BP	GO:0034394	protein localization to cell surface	0.00287226	12
	BP	GO:0061005	cell differentiation involved in kidney development	0.00287226	12
	BP	GO:0098900	regulation of action potential	0.00287226	12
	BP	GO:0006029	proteoglycan metabolic process	0.00296023	16
	BP	GO:0090100	positive regulation of transmembrane receptor protein serine/threonine kinase signaling pathway	0.00296023	18
	BP	GO:0031128	developmental induction	0.00302596	9
	BP	GO:0006940	regulation of smooth muscle contraction	0.00303579	13
	BP	GO:0014013	regulation of gliogenesis	0.00304345	19
	BP	GO:0031100	animal organ regeneration	0.00304345	15
	BP	GO:1903115	regulation of actin filament-based movement	0.0030551	11
	BP	GO:0030225	macrophage differentiation	0.0031302	10
	BP	GO:0048286	lung alveolus development	0.0031302	10
	BP	GO:0016331	morphogenesis of embryonic epithelium	0.003288	23
	BP	GO:0048709	oligodendrocyte differentiation	0.00331874	16
	BP	GO:1901863	positive regulation of muscle tissue development	0.00331874	16
	BP	GO:1901888	regulation of cell junction assembly	0.00331874	16
	BP	GO:0014821	phasic smooth muscle contraction	0.0034142	7
	BP	GO:0030512	negative regulation of transforming growth factor beta receptor signaling pathway	0.0034549	15
	BP	GO:0043393	regulation of protein binding	0.00348995	30
	BP	GO:0045444	fat cell differentiation	0.00348995	30
	BP	GO:0060071	Wnt signaling pathway, planar cell polarity pathway	0.00348995	13
	BP	GO:0021549	cerebellum development	0.00350916	17
	BP	GO:1990845	adaptive thermogenesis	0.00356105	23
	BP	GO:0003254	regulation of membrane depolarization	0.00361931	11
	BP	GO:0140115	export across plasma membrane	0.00371775	9
	BP	GO:0015844	monoamine transport	0.00371775	16
	BP	GO:0032410	negative regulation of transporter activity	0.00371775	16
	BP	GO:0031345	negative regulation of cell projection organization	0.00373191	26
	BP	GO:0017145	stem cell division	0.00376387	10
	BP	GO:2000300	regulation of synaptic vesicle exocytosis	0.00388957	15
	BP	GO:0019229	regulation of vasoconstriction	0.00388957	12
	BP	GO:0045843	negative regulation of striated muscle tissue development	0.00388957	12
	BP	GO:0042306	regulation of protein import into nucleus	0.00401138	13
	BP	GO:0006024	glycosaminoglycan biosynthetic process	0.00401529	18
	BP	GO:0043502	regulation of muscle adaptation	0.00401529	18
	BP	GO:0046928	regulation of neurotransmitter secretion	0.00401529	18
	BP	GO:0007568	aging	0.0040461	39
	BP	GO:0034763	negative regulation of transmembrane transport	0.00406789	20
	BP	GO:0001935	endothelial cell proliferation	0.00410297	27
	BP	GO:0003184	pulmonary valve morphogenesis	0.00410332	6
	BP	GO:0110053	regulation of actin filament organization	0.00416348	34
	BP	GO:0002026	regulation of the force of heart contraction	0.00420823	8
	BP	GO:0003044	regulation of systemic arterial blood pressure mediated by a chemical signal	0.00420823	11
	BP	GO:0035272	exocrine system development	0.00420823	11
	BP	GO:0006600	creatine metabolic process	0.00420823	5
	BP	GO:0032060	bleb assembly	0.00420823	5
	BP	GO:0061299	retina vasculature morphogenesis in camera-type eye	0.00420823	5
	BP	GO:0050772	positive regulation of axonogenesis	0.00432477	15
	BP	GO:1903845	negative regulation of cellular response to transforming growth factor beta stimulus	0.00432477	15
	BP	GO:0071900	regulation of protein serine/threonine kinase activity	0.00444751	56
	BP	GO:0042551	neuron maturation	0.00444777	10
	BP	GO:0086004	regulation of cardiac muscle cell contraction	0.00444777	10
	BP	GO:0048635	negative regulation of muscle organ development	0.00444777	12
	BP	GO:0007435	salivary gland morphogenesis	0.00444777	9
	BP	GO:0030501	positive regulation of bone mineralization	0.00444777	9
	BP	GO:0044091	membrane biogenesis	0.00444777	9
	BP	GO:0045777	positive regulation of blood pressure	0.00444777	9
	BP	GO:0090218	positive regulation of lipid kinase activity	0.00444777	9
	BP	GO:0110111	NA	0.00444777	9
	BP	GO:0017156	calcium ion regulated exocytosis	0.00444998	23
	BP	GO:0090175	regulation of establishment of planar polarity	0.00447873	13
	BP	GO:0014909	smooth muscle cell migration	0.00454108	16
	BP	GO:0010631	epithelial cell migration	0.0047818	42
	BP	GO:0014902	myotube differentiation	0.00481193	18
	BP	GO:0046620	regulation of organ growth	0.00481193	18
	BP	GO:0050818	regulation of coagulation	0.00481193	15
	BP	GO:0001954	positive regulation of cell-matrix adhesion	0.00488127	11
	BP	GO:0010632	regulation of epithelial cell migration	0.00502513	36
	BP	GO:0014888	striated muscle adaptation	0.00511573	12
	BP	GO:0051965	positive regulation of synapse assembly	0.00513907	13
	BP	GO:0030308	negative regulation of cell growth	0.00530494	26
	BP	GO:0014897	striated muscle hypertrophy	0.00532701	18
	BP	GO:0010453	regulation of cell fate commitment	0.00543183	9
	BP	GO:0010634	positive regulation of epithelial cell migration	0.00544242	24
	BP	GO:0090132	epithelium migration	0.00558086	42
	BP	GO:0090330	regulation of platelet aggregation	0.00562312	6
	BP	GO:0060421	positive regulation of heart growth	0.00572734	11
	BP	GO:0014829	vascular smooth muscle contraction	0.00572734	7
	BP	GO:0060445	branching involved in salivary gland morphogenesis	0.00572734	7
	BP	GO:0007162	negative regulation of cell adhesion	0.00574631	35
	BP	GO:0099003	vesicle-mediated transport in synapse	0.00578886	28
	BP	GO:0035924	cellular response to vascular endothelial growth factor stimulus	0.00583192	13
	BP	GO:0071230	cellular response to amino acid stimulus	0.00583192	13
	BP	GO:1904589	regulation of protein import	0.00583192	13
	BP	GO:0030902	hindbrain development	0.00587884	22
	BP	GO:0048588	developmental cell growth	0.00616588	30
	BP	GO:0048704	embryonic skeletal system morphogenesis	0.00629358	16
	BP	GO:0007269	neurotransmitter secretion	0.00629358	24
	BP	GO:0099643	signal release from synapse	0.00629358	24
	BP	GO:0010935	regulation of macrophage cytokine production	0.00629358	5
	BP	GO:0021554	optic nerve development	0.00629358	5
	BP	GO:0036005	response to macrophage colony-stimulating factor	0.00629358	5
	BP	GO:0036006	cellular response to macrophage colony-stimulating factor stimulus	0.00629358	5
	BP	GO:0071415	cellular response to purine-containing compound	0.00629358	5
	BP	GO:0086067	AV node cell to bundle of His cell communication	0.00629358	5
	BP	GO:0003002	regionalization	0.00629358	41
	BP	GO:0010977	negative regulation of neuron projection development	0.00632633	22
	BP	GO:0014896	muscle hypertrophy	0.0063441	18
	BP	GO:0021987	cerebral cortex development	0.0063441	18
	BP	GO:0010719	negative regulation of epithelial to mesenchymal transition	0.0063441	8
	BP	GO:0021696	cerebellar cortex morphogenesis	0.0063441	8
	BP	GO:0071709	membrane assembly	0.0063441	8
	BP	GO:0021587	cerebellum morphogenesis	0.00641271	9
	BP	GO:0060045	positive regulation of cardiac muscle cell proliferation	0.00641271	9
	BP	GO:0006836	neurotransmitter transport	0.00643867	34
	BP	GO:0007548	sex differentiation	0.00643867	34
	BP	GO:0045445	myoblast differentiation	0.00664807	15
	BP	GO:0045995	regulation of embryonic development	0.00670651	20
	BP	GO:0032092	positive regulation of protein binding	0.0068626	16
	BP	GO:0051952	regulation of amine transport	0.0068626	16
	BP	GO:0001938	positive regulation of endothelial cell proliferation	0.00694625	18
	BP	GO:0014812	muscle cell migration	0.00694625	17
	BP	GO:0048701	embryonic cranial skeleton morphogenesis	0.00718602	10
	BP	GO:0003171	atrioventricular valve development	0.00718602	7
	BP	GO:0046058	cAMP metabolic process	0.00718602	7
	BP	GO:0002088	lens development in camera-type eye	0.00739975	13
	BP	GO:0045844	positive regulation of striated muscle tissue development	0.007402	15
	BP	GO:0048636	positive regulation of muscle organ development	0.007402	15
	BP	GO:0001710	mesodermal cell fate commitment	0.00742713	6
	BP	GO:0010595	positive regulation of endothelial cell migration	0.00747042	19
	BP	GO:0050879	multicellular organismal movement	0.00750466	11
	BP	GO:0050881	musculoskeletal movement	0.00750466	11
	BP	GO:0042733	embryonic digit morphogenesis	0.00752189	12
	BP	GO:0048747	muscle fiber development	0.00752189	12
	BP	GO:0001738	morphogenesis of a polarized epithelium	0.00752677	16
	BP	GO:0030316	osteoclast differentiation	0.00752677	16
	BP	GO:1901342	regulation of vasculature development	0.00752677	48
	BP	GO:0051963	regulation of synapse assembly	0.00757576	17
	BP	GO:0007431	salivary gland development	0.00758775	9
	BP	GO:0048011	neurotrophin TRK receptor signaling pathway	0.00768207	8
	BP	GO:0071880	adenylate cyclase-activating adrenergic receptor signaling pathway	0.00768207	8
	BP	GO:0050770	regulation of axonogenesis	0.0077374	25
	BP	GO:0055013	cardiac muscle cell development	0.00817723	15
	BP	GO:0031532	actin cytoskeleton reorganization	0.00833285	16
	BP	GO:0045214	sarcomere organization	0.00833285	10
	BP	GO:1905517	macrophage migration	0.00833285	10
	BP	GO:0022037	metencephalon development	0.00833285	17
	BP	GO:0030509	BMP signaling pathway	0.00849703	22
	BP	GO:0032233	positive regulation of actin filament bundle assembly	0.00851321	12
	BP	GO:0045685	regulation of glial cell differentiation	0.00851321	12
	BP	GO:0060393	regulation of pathway-restricted SMAD protein phosphorylation	0.00851321	12
	BP	GO:0010524	positive regulation of calcium ion transport into cytosol	0.00854502	11
	BP	GO:0061098	positive regulation of protein tyrosine kinase activity	0.00854502	11
	BP	GO:0090183	regulation of kidney development	0.00854502	11
	BP	GO:0001736	establishment of planar polarity	0.00871009	14
	BP	GO:0007164	establishment of tissue polarity	0.00871009	14
	BP	GO:0051668	localization within membrane	0.00882788	21
	BP	GO:0045765	regulation of angiogenesis	0.00882788	44
	BP	GO:0051147	regulation of muscle cell differentiation	0.00882788	25
	BP	GO:0043523	regulation of neuron apoptotic process	0.00882788	27
	BP	GO:0007494	midgut development	0.00882788	5
	BP	GO:0060601	lateral sprouting from an epithelium	0.00882788	5
	BP	GO:0070208	protein heterotrimerization	0.00882788	5
	BP	GO:0072109	glomerular mesangium development	0.00882788	5
	BP	GO:2001044	regulation of integrin-mediated signaling pathway	0.00882788	5
	BP	GO:0014003	oligodendrocyte development	0.00889461	9
	BP	GO:0030510	regulation of BMP signaling pathway	0.00890552	15
	BP	GO:0043087	regulation of GTPase activity	0.0089667	53
	BP	GO:0014002	astrocyte development	0.00921849	8
	BP	GO:0060317	cardiac epithelial to mesenchymal transition	0.00921849	8
	BP	GO:0003158	endothelium development	0.00943284	19
	BP	GO:0048706	embryonic skeletal system development	0.00943284	19
	BP	GO:0043268	positive regulation of potassium ion transport	0.00946758	10
	BP	GO:0055023	positive regulation of cardiac muscle tissue growth	0.00946758	10
	BP	GO:0120163	NA	0.00946758	10
	BP	GO:0003094	glomerular filtration	0.00946758	6
	BP	GO:0010002	cardioblast differentiation	0.00946758	6
	BP	GO:0016048	detection of temperature stimulus	0.00946758	6
	BP	GO:0032288	myelin assembly	0.00946758	6
	BP	GO:0060216	definitive hemopoiesis	0.00946758	6
	BP	GO:0060973	cell migration involved in heart development	0.00946758	6
	BP	GO:0090382	phagosome maturation	0.00946758	6
	BP	GO:0048013	ephrin receptor signaling pathway	0.00950823	14
	BP	GO:0048146	positive regulation of fibroblast proliferation	0.00959033	11
	BP	GO:0007193	adenylate cyclase-inhibiting G-protein coupled receptor signaling pathway	0.00976483	15
	BP	GO:0048592	eye morphogenesis	0.0101271	21
	BP	GO:0001707	mesoderm formation	0.0101704	13
	BP	GO:0019226	transmission of nerve impulse	0.0101704	13
	BP	GO:0045600	positive regulation of fat cell differentiation	0.0107448	12
	BP	GO:0007215	glutamate receptor signaling pathway	0.0108597	15
	BP	GO:0035249	synaptic transmission, glutamatergic	0.0108597	15
	BP	GO:0001958	endochondral ossification	0.0108765	7
	BP	GO:0010954	positive regulation of protein processing	0.0108765	7
	BP	GO:0022011	myelination in peripheral nervous system	0.0108765	7
	BP	GO:0032292	peripheral nervous system axon ensheathment	0.0108765	7
	BP	GO:0036075	replacement ossification	0.0108765	7
	BP	GO:0050974	detection of mechanical stimulus involved in sensory perception	0.0108765	7
	BP	GO:0055078	sodium ion homeostasis	0.0109011	10
	BP	GO:1900449	regulation of glutamate receptor signaling pathway	0.0109011	10
	BP	GO:0046660	female sex differentiation	0.011394	18
	BP	GO:0048010	vascular endothelial growth factor receptor signaling pathway	0.0119889	15
	BP	GO:0046661	male sex differentiation	0.0120034	22
	BP	GO:0002931	response to ischemia	0.0120693	9
	BP	GO:0003009	skeletal muscle contraction	0.0120693	9
	BP	GO:0010761	fibroblast migration	0.0120693	9
	BP	GO:0021575	hindbrain morphogenesis	0.0120693	9
	BP	GO:0032715	negative regulation of interleukin-6 production	0.0120693	9
	BP	GO:0072210	metanephric nephron development	0.0120693	9
	BP	GO:0007501	mesodermal cell fate specification	0.0120693	5
	BP	GO:0009214	cyclic nucleotide catabolic process	0.0120693	5
	BP	GO:0032823	regulation of natural killer cell differentiation	0.0120693	5
	BP	GO:0045651	positive regulation of macrophage differentiation	0.0120693	5
	BP	GO:0050930	induction of positive chemotaxis	0.0120693	5
	BP	GO:1901213	regulation of transcription from RNA polymerase II promoter involved in heart development	0.0120693	5
	BP	GO:1901386	negative regulation of voltage-gated calcium channel activity	0.0120693	5
	BP	GO:0031579	membrane raft organization	0.0120693	6
	BP	GO:0042474	middle ear morphogenesis	0.0120693	6
	BP	GO:0060602	branch elongation of an epithelium	0.0120693	6
	BP	GO:0097205	renal filtration	0.0120693	6
	BP	GO:1903055	positive regulation of extracellular matrix organization	0.0120693	6
	BP	GO:2000310	regulation of NMDA receptor activity	0.0120693	6
	BP	GO:0060976	coronary vasculature development	0.0124439	10
	BP	GO:1903305	regulation of regulated secretory pathway	0.0124525	21
	BP	GO:0048332	mesoderm morphogenesis	0.012517	13
	BP	GO:0048545	response to steroid hormone	0.0127153	44
	BP	GO:0048660	regulation of smooth muscle cell proliferation	0.0127248	23
	BP	GO:0015837	amine transport	0.0128142	16
	BP	GO:0014910	regulation of smooth muscle cell migration	0.0128329	14
	BP	GO:0003382	epithelial cell morphogenesis	0.0128376	8
	BP	GO:0010464	regulation of mesenchymal cell proliferation	0.0128376	8
	BP	GO:0030224	monocyte differentiation	0.0128376	8
	BP	GO:0048048	embryonic eye morphogenesis	0.0128376	8
	BP	GO:0071875	adrenergic receptor signaling pathway	0.0128376	8
	BP	GO:0098901	regulation of cardiac muscle cell action potential	0.0128376	8
	BP	GO:1903131	mononuclear cell differentiation	0.0128376	8
	BP	GO:0048710	regulation of astrocyte differentiation	0.0131013	7
	BP	GO:0010812	negative regulation of cell-substrate adhesion	0.0132395	12
	BP	GO:0051402	neuron apoptotic process	0.0133863	29
	BP	GO:0007219	Notch signaling pathway	0.0134213	25
	BP	GO:0099173	postsynapse organization	0.0134235	22
	BP	GO:1901652	response to peptide	0.0134253	52
	BP	GO:0051495	positive regulation of cytoskeleton organization	0.0136424	28
	BP	GO:0071622	regulation of granulocyte chemotaxis	0.0138867	9
	BP	GO:0071675	regulation of mononuclear cell migration	0.0138867	9
	BP	GO:0035725	sodium ion transmembrane transport	0.0140014	20
	BP	GO:0001708	cell fate specification	0.0140715	14
	BP	GO:0002687	positive regulation of leukocyte migration	0.0142243	18
	BP	GO:0048659	smooth muscle cell proliferation	0.0144246	23
	BP	GO:0051966	regulation of synaptic transmission, glutamatergic	0.0148602	12
	BP	GO:0030534	adult behavior	0.0151165	20
	BP	GO:0030879	mammary gland development	0.0151165	20
	BP	GO:0031290	retinal ganglion cell axon guidance	0.0151977	6
	BP	GO:0048745	smooth muscle tissue development	0.0151977	6
	BP	GO:0050951	sensory perception of temperature stimulus	0.0151977	6
	BP	GO:0035909	aorta morphogenesis	0.0151977	8
	BP	GO:0071470	cellular response to osmotic stress	0.0151977	8
	BP	GO:0010594	regulation of endothelial cell migration	0.0152603	28
	BP	GO:0014743	regulation of muscle hypertrophy	0.0152656	13
	BP	GO:0021536	diencephalon development	0.0152656	13
	BP	GO:0051937	catecholamine transport	0.0152656	13
	BP	GO:0050954	sensory perception of mechanical stimulus	0.0152956	22
	BP	GO:0002064	epithelial cell development	0.0158328	26
	BP	GO:0061082	myeloid leukocyte cytokine production	0.0158328	7
	BP	GO:1903319	positive regulation of protein maturation	0.0158328	7
	BP	GO:1902105	regulation of leukocyte differentiation	0.0159555	32
	BP	GO:0050961	detection of temperature stimulus involved in sensory perception	0.0159555	5
	BP	GO:0050965	detection of temperature stimulus involved in sensory perception of pain	0.0159555	5
	BP	GO:0021795	cerebral cortex cell migration	0.0159555	9
	BP	GO:0050654	chondroitin sulfate proteoglycan metabolic process	0.0159555	9
	BP	GO:0050680	negative regulation of epithelial cell proliferation	0.0163373	22
	BP	GO:0007043	cell-cell junction assembly	0.016551	18
	BP	GO:0008306	associative learning	0.0169244	13
	BP	GO:0051057	positive regulation of small GTPase mediated signal transduction	0.0175924	11
	BP	GO:0009612	response to mechanical stimulus	0.0178745	26
	BP	GO:0071604	transforming growth factor beta production	0.0179005	8
	BP	GO:0007566	embryo implantation	0.0183635	10
	BP	GO:0032720	negative regulation of tumor necrosis factor production	0.0183635	10
	BP	GO:0060395	SMAD protein signal transduction	0.0184484	12
	BP	GO:0010771	negative regulation of cell morphogenesis involved in differentiation	0.0184786	15
	BP	GO:0007157	heterophilic cell-cell adhesion via plasma membrane cell adhesion molecules	0.0184996	9
	BP	GO:0035850	epithelial cell differentiation involved in kidney development	0.0184996	9
	BP	GO:0070169	positive regulation of biomineral tissue development	0.0184996	9
	BP	GO:0032386	regulation of intracellular transport	0.0186201	46
	BP	GO:0008344	adult locomotory behavior	0.0187194	13
	BP	GO:0001779	natural killer cell differentiation	0.0188817	6
	BP	GO:0003181	atrioventricular valve morphogenesis	0.0188817	6
	BP	GO:0030539	male genitalia development	0.0188817	6
	BP	GO:0046823	negative regulation of nucleocytoplasmic transport	0.0188817	6
	BP	GO:0014044	Schwann cell development	0.0190064	7
	BP	GO:0018209	peptidyl-serine modification	0.0191094	35
	BP	GO:0007191	adenylate cyclase-activating dopamine receptor signaling pathway	0.0192929	4
	BP	GO:0021932	hindbrain radial glia guided cell migration	0.0192929	4
	BP	GO:0030432	peristalsis	0.0192929	4
	BP	GO:0032836	glomerular basement membrane development	0.0192929	4
	BP	GO:0038063	collagen-activated tyrosine kinase receptor signaling pathway	0.0192929	4
	BP	GO:0071474	cellular hyperosmotic response	0.0192929	4
	BP	GO:0097048	dendritic cell apoptotic process	0.0192929	4
	BP	GO:2000668	regulation of dendritic cell apoptotic process	0.0192929	4
	BP	GO:0050433	regulation of catecholamine secretion	0.0194773	11
	BP	GO:0001936	regulation of endothelial cell proliferation	0.0195614	23
	BP	GO:1904427	positive regulation of calcium ion transmembrane transport	0.0202712	12
	BP	GO:0045661	regulation of myoblast differentiation	0.0205776	10
	BP	GO:0014037	Schwann cell differentiation	0.0206933	8
	BP	GO:1901021	positive regulation of calcium ion transmembrane transporter activity	0.0206933	8
	BP	GO:0051098	regulation of binding	0.0206988	41
	BP	GO:0001946	lymphangiogenesis	0.0206988	5
	BP	GO:0003198	epithelial to mesenchymal transition involved in endocardial cushion formation	0.0206988	5
	BP	GO:0007158	neuron cell-cell adhesion	0.0206988	5
	BP	GO:0031000	response to caffeine	0.0206988	5
	BP	GO:0035988	chondrocyte proliferation	0.0206988	5
	BP	GO:0036270	response to diuretic	0.0206988	5
	BP	GO:0048791	calcium ion-regulated exocytosis of neurotransmitter	0.0206988	5
	BP	GO:0055119	relaxation of cardiac muscle	0.0206988	5
	BP	GO:0072224	metanephric glomerulus development	0.0206988	5
	BP	GO:1904018	positive regulation of vasculature development	0.0207455	28
	BP	GO:0003300	cardiac muscle hypertrophy	0.0207455	16
	BP	GO:0048813	dendrite morphogenesis	0.0207455	19
	BP	GO:0051592	response to calcium ion	0.0209067	20
	BP	GO:0002683	negative regulation of immune system process	0.0210065	47
	BP	GO:0006027	glycosaminoglycan catabolic process	0.0216059	11
	BP	GO:0046622	positive regulation of organ growth	0.0216059	11
	BP	GO:0045879	negative regulation of smoothened signaling pathway	0.0223686	7
	BP	GO:1900181	negative regulation of protein localization to nucleus	0.0223686	7
	BP	GO:0002691	regulation of cellular extravasation	0.0229289	6
	BP	GO:0030318	melanocyte differentiation	0.0229289	6
	BP	GO:0090189	regulation of branching involved in ureteric bud morphogenesis	0.0229289	6
	BP	GO:0045123	cellular extravasation	0.0229289	10
	BP	GO:0070206	protein trimerization	0.0229289	10
	BP	GO:1903556	negative regulation of tumor necrosis factor superfamily cytokine production	0.0229289	10
	BP	GO:0030204	chondroitin sulfate metabolic process	0.0238472	8
	BP	GO:2001239	regulation of extrinsic apoptotic signaling pathway in absence of ligand	0.0238472	9
	BP	GO:0045834	positive regulation of lipid metabolic process	0.0239417	19
	BP	GO:0003073	regulation of systemic arterial blood pressure	0.0241144	14
	BP	GO:0050432	catecholamine secretion	0.0241144	11
	BP	GO:1901016	regulation of potassium ion transmembrane transporter activity	0.0241144	11
	BP	GO:1901214	regulation of neuron death	0.0246909	34
	BP	GO:0045766	positive regulation of angiogenesis	0.025166	25
	BP	GO:1902905	positive regulation of supramolecular fiber organization	0.025166	25
	BP	GO:0090303	positive regulation of wound healing	0.0259485	10
	BP	GO:0061053	somite development	0.0264484	14
	BP	GO:0086011	membrane repolarization during action potential	0.0265016	7
	BP	GO:1902622	regulation of neutrophil migration	0.0265016	7
	BP	GO:1903393	positive regulation of adherens junction organization	0.0265016	7
	BP	GO:0045137	development of primary sexual characteristics	0.0265016	27
	BP	GO:0022010	central nervous system myelination	0.0265016	5
	BP	GO:0032291	axon ensheathment in central nervous system	0.0265016	5
	BP	GO:0032354	response to follicle-stimulating hormone	0.0265016	5
	BP	GO:0045019	negative regulation of nitric oxide biosynthetic process	0.0265016	5
	BP	GO:1904406	negative regulation of nitric oxide metabolic process	0.0265016	5
	BP	GO:1905523	positive regulation of macrophage migration	0.0265016	5
	BP	GO:0045670	regulation of osteoclast differentiation	0.0265506	11
	BP	GO:1903036	positive regulation of response to wounding	0.0265506	11
	BP	GO:1905207	regulation of cardiocyte differentiation	0.0265506	11
	BP	GO:0001765	membrane raft assembly	0.0265506	4
	BP	GO:0010454	negative regulation of cell fate commitment	0.0265506	4
	BP	GO:0016264	gap junction assembly	0.0265506	4
	BP	GO:0048712	negative regulation of astrocyte differentiation	0.0265506	4
	BP	GO:0051001	negative regulation of nitric-oxide synthase activity	0.0265506	4
	BP	GO:0051386	regulation of neurotrophin TRK receptor signaling pathway	0.0265506	4
	BP	GO:0060379	cardiac muscle cell myoblast differentiation	0.0265506	4
	BP	GO:0086016	AV node cell action potential	0.0265506	4
	BP	GO:0086027	AV node cell to bundle of His cell signaling	0.0265506	4
	BP	GO:0099624	atrial cardiac muscle cell membrane repolarization	0.0265506	4
	BP	GO:1901201	regulation of extracellular matrix assembly	0.0265506	4
	BP	GO:2001222	regulation of neuron migration	0.0270794	8
	BP	GO:0051099	positive regulation of binding	0.0273883	23
	BP	GO:0043542	endothelial cell migration	0.0273883	31
	BP	GO:0048103	somatic stem cell division	0.0273883	6
	BP	GO:0048799	animal organ maturation	0.0273883	6
	BP	GO:0098810	neurotransmitter reuptake	0.0273883	6
	BP	GO:1903010	regulation of bone development	0.0273883	6
	BP	GO:0021915	neural tube development	0.0283679	21
	BP	GO:0048016	inositol phosphate-mediated signaling	0.028505	10
	BP	GO:1900180	regulation of protein localization to nucleus	0.0285094	17
	BP	GO:0046849	bone remodeling	0.0289592	13
	BP	GO:0106027	neuron projection organization	0.0289592	13
	BP	GO:0042246	tissue regeneration	0.0293041	11
	BP	GO:0019233	sensory perception of pain	0.0293041	15
	BP	GO:0035282	segmentation	0.0293041	15
	BP	GO:0010611	regulation of cardiac muscle hypertrophy	0.0293041	12
	BP	GO:0021954	central nervous system neuron development	0.0293041	12
	BP	GO:0008542	visual learning	0.0300832	9
	BP	GO:0010862	positive regulation of pathway-restricted SMAD protein phosphorylation	0.0300832	9
	BP	GO:0021695	cerebellar cortex development	0.0300832	9
	BP	GO:0010762	regulation of fibroblast migration	0.0303106	7
	BP	GO:0035587	purinergic receptor signaling pathway	0.0303106	7
	BP	GO:0061036	positive regulation of cartilage development	0.0303106	7
	BP	GO:1901890	positive regulation of cell junction assembly	0.0303106	7
	BP	GO:1902742	apoptotic process involved in development	0.0303106	7
	BP	GO:1901655	cellular response to ketone	0.0303804	14
	BP	GO:1903076	regulation of protein localization to plasma membrane	0.0303804	14
	BP	GO:0006898	receptor-mediated endocytosis	0.0307046	38
	BP	GO:0014046	dopamine secretion	0.0307125	8
	BP	GO:0014059	regulation of dopamine secretion	0.0307125	8
	BP	GO:0071526	semaphorin-plexin signaling pathway	0.0307125	8
	BP	GO:1901381	positive regulation of potassium ion transmembrane transport	0.0307125	8
	BP	GO:0070997	neuron death	0.0308008	37
	BP	GO:0046545	development of primary female sexual characteristics	0.0314253	15
	BP	GO:0060079	excitatory postsynaptic potential	0.0314253	15
	BP	GO:0006026	aminoglycan catabolic process	0.0320803	11
	BP	GO:0032387	negative regulation of intracellular transport	0.0320803	11
	BP	GO:0046328	regulation of JNK cascade	0.0320803	23
	BP	GO:0008543	fibroblast growth factor receptor signaling pathway	0.0320803	16
	BP	GO:0051153	regulation of striated muscle cell differentiation	0.0320803	16
	BP	GO:0032816	positive regulation of natural killer cell activation	0.0324027	5
	BP	GO:0043931	ossification involved in bone maturation	0.0324027	5
	BP	GO:0097094	craniofacial suture morphogenesis	0.0324027	5
	BP	GO:0001945	lymph vessel development	0.0324027	6
	BP	GO:0021952	central nervous system projection neuron axonogenesis	0.0324027	6
	BP	GO:0030194	positive regulation of blood coagulation	0.0324027	6
	BP	GO:0051894	positive regulation of focal adhesion assembly	0.0324027	6
	BP	GO:0060343	trabecula formation	0.0324027	6
	BP	GO:1900048	positive regulation of hemostasis	0.0324027	6
	BP	GO:0046777	protein autophosphorylation	0.032929	27
	BP	GO:0043547	positive regulation of GTPase activity	0.0333682	43
	BP	GO:0021545	cranial nerve development	0.0333682	9
	BP	GO:0045599	negative regulation of fat cell differentiation	0.0333682	9
	BP	GO:0071674	mononuclear cell migration	0.0338633	13
	BP	GO:0009410	response to xenobiotic stimulus	0.033876	32
	BP	GO:0030595	leukocyte chemotaxis	0.0340937	26
	BP	GO:0002761	regulation of myeloid leukocyte differentiation	0.0342691	16
	BP	GO:0060627	regulation of vesicle-mediated transport	0.0343398	51
	BP	GO:0007405	neuroblast proliferation	0.0343398	10
	BP	GO:0030574	collagen catabolic process	0.0343398	8
	BP	GO:0043267	negative regulation of potassium ion transport	0.0343398	8
	BP	GO:0050982	detection of mechanical stimulus	0.0343398	8
	BP	GO:0003299	muscle hypertrophy in response to stress	0.0343398	7
	BP	GO:0014887	cardiac muscle adaptation	0.0343398	7
	BP	GO:0014898	cardiac muscle hypertrophy in response to stress	0.0343398	7
	BP	GO:0050849	negative regulation of calcium-mediated signaling	0.0343398	7
	BP	GO:0050931	pigment cell differentiation	0.0343398	7
	BP	GO:0051354	negative regulation of oxidoreductase activity	0.0343398	7
	BP	GO:0060603	mammary gland duct morphogenesis	0.0343398	7
	BP	GO:0060795	cell fate commitment involved in formation of primary germ layer	0.0343398	7
	BP	GO:0098801	regulation of renal system process	0.0343398	7
	BP	GO:1901380	negative regulation of potassium ion transmembrane transport	0.0343398	7
	BP	GO:1903427	negative regulation of reactive oxygen species biosynthetic process	0.0343398	7
	BP	GO:1905521	regulation of macrophage migration	0.0343398	7
	BP	GO:0003207	cardiac chamber formation	0.0343639	4
	BP	GO:0006828	manganese ion transport	0.0343639	4
	BP	GO:0010763	positive regulation of fibroblast migration	0.0343639	4
	BP	GO:0014831	gastro-intestinal system smooth muscle contraction	0.0343639	4
	BP	GO:0030208	dermatan sulfate biosynthetic process	0.0343639	4
	BP	GO:0042340	keratan sulfate catabolic process	0.0343639	4
	BP	GO:0045161	neuronal ion channel clustering	0.0343639	4
	BP	GO:0050966	detection of mechanical stimulus involved in sensory perception of pain	0.0343639	4
	BP	GO:0060019	radial glial cell differentiation	0.0343639	4
	BP	GO:0061478	response to platelet aggregation inhibitor	0.0343639	4
	BP	GO:0072178	nephric duct morphogenesis	0.0343639	4
	BP	GO:2000052	positive regulation of non-canonical Wnt signaling pathway	0.0343639	4
	BP	GO:1903706	regulation of hemopoiesis	0.0343639	44
	BP	GO:1990823	response to leukemia inhibitory factor	0.0343639	14
	BP	GO:1990830	cellular response to leukemia inhibitory factor	0.0343639	14
	BP	GO:0031960	response to corticosteroid	0.0366895	21
	BP	GO:0030834	regulation of actin filament depolymerization	0.0367093	9
	BP	GO:0044272	sulfur compound biosynthetic process	0.0367648	23
	BP	GO:2001236	regulation of extrinsic apoptotic signaling pathway	0.0374321	20
	BP	GO:0032414	positive regulation of ion transmembrane transporter activity	0.0374321	14
	CC	GO:0031012	extracellular matrix	5.40602e-48	144
	CC	GO:0062023	NA	4.48852e-47	116
	CC	GO:0044449	contractile fiber part	2.96684e-21	64
	CC	GO:0043292	contractile fiber	4.45979e-21	66
	CC	GO:0030016	myofibril	5.43995e-21	64
	CC	GO:0030017	sarcomere	7.33737e-20	59
	CC	GO:0031674	I band	2.40256e-19	48
	CC	GO:0030018	Z disc	1.4926e-18	45
	CC	GO:0042383	sarcolemma	1.57751e-17	45
	CC	GO:0005788	endoplasmic reticulum lumen	4.05706e-14	65
	CC	GO:0015629	actin cytoskeleton	6.43377e-14	87
	CC	GO:0005604	basement membrane	9.34601e-14	33
	CC	GO:0044420	extracellular matrix component	1.28544e-13	24
	CC	GO:0005581	collagen trimer	6.89194e-13	31
	CC	GO:0030055	cell-substrate junction	1.69353e-12	75
	CC	GO:0005925	focal adhesion	1.91183e-12	74
	CC	GO:0005924	cell-substrate adherens junction	2.66625e-12	74
	CC	GO:0098857	membrane microdomain	6.9381e-10	57
	CC	GO:0045121	membrane raft	1.75157e-09	56
	CC	GO:0098589	membrane region	2.64096e-09	57
	CC	GO:0097060	synaptic membrane	7.19815e-09	69
	CC	GO:0005901	caveola	9.08041e-09	24
	CC	GO:0032432	actin filament bundle	1.49874e-08	22
	CC	GO:0005911	cell-cell junction	1.90229e-08	69
	CC	GO:1902495	transmembrane transporter complex	5.00036e-08	55
	CC	GO:0031252	cell leading edge	6.04047e-08	62
	CC	GO:0034703	cation channel complex	8.27123e-08	42
	CC	GO:1990351	transporter complex	1.08722e-07	55
	CC	GO:0014704	intercalated disc	1.10738e-07	18
	CC	GO:0034702	ion channel complex	1.47496e-07	51
	CC	GO:0044853	plasma membrane raft	1.47496e-07	26
	CC	GO:0098644	complex of collagen trimers	1.61468e-07	11
	CC	GO:0042641	actomyosin	1.9488e-07	21
	CC	GO:0044291	cell-cell contact zone	1.9488e-07	21
	CC	GO:0001725	stress fiber	1.9488e-07	19
	CC	GO:0097517	contractile actin filament bundle	1.9488e-07	19
	CC	GO:0034705	potassium channel complex	2.88993e-07	25
	CC	GO:0030315	T-tubule	5.86139e-07	17
	CC	GO:0008076	voltage-gated potassium channel complex	7.74645e-07	23
	CC	GO:0098793	presynapse	9.37889e-07	68
	CC	GO:0043025	neuronal cell body	9.91553e-07	68
	CC	GO:0045211	postsynaptic membrane	1.01456e-06	51
	CC	GO:0044304	main axon	2.0861e-06	19
	CC	GO:0043235	receptor complex	2.1199e-06	58
	CC	GO:0031091	platelet alpha granule	3.5957e-06	22
	CC	GO:0098889	intrinsic component of presynaptic membrane	3.5957e-06	21
	CC	GO:0099056	integral component of presynaptic membrane	1.00216e-05	19
	CC	GO:0016528	sarcoplasm	1.22026e-05	19
	CC	GO:0042734	presynaptic membrane	1.27446e-05	30
	CC	GO:0043034	costamere	2.1514e-05	9
	CC	GO:0099240	intrinsic component of synaptic membrane	2.36168e-05	30
	CC	GO:0005614	interstitial matrix	4.80366e-05	7
	CC	GO:0030027	lamellipodium	0.000109382	31
	CC	GO:0099699	integral component of synaptic membrane	0.000122203	27
	CC	GO:0031234	extrinsic component of cytoplasmic side of plasma membrane	0.000127627	19
	CC	GO:0031093	platelet alpha granule lumen	0.000131277	16
	CC	GO:0033267	axon part	0.00013614	50
	CC	GO:0043198	dendritic shaft	0.000166432	11
	CC	GO:0001527	microfibril	0.000166812	6
	CC	GO:0005884	actin filament	0.000167125	20
	CC	GO:0031256	leading edge membrane	0.000178206	28
	CC	GO:0016010	dystrophin-associated glycoprotein complex	0.00018299	8
	CC	GO:0090665	glycoprotein complex	0.00018299	8
	CC	GO:0043204	perikaryon	0.000194752	23
	CC	GO:0032279	asymmetric synapse	0.000197973	44
	CC	GO:0098978	glutamatergic synapse	0.000197973	47
	CC	GO:0030863	cortical cytoskeleton	0.000235507	20
	CC	GO:0099059	integral component of presynaptic active zone membrane	0.000242869	7
	CC	GO:0019897	extrinsic component of plasma membrane	0.000242869	27
	CC	GO:0048787	presynaptic active zone membrane	0.000252407	10
	CC	GO:0005583	fibrillar collagen trimer	0.000279929	6
	CC	GO:0098643	banded collagen fibril	0.000279929	6
	CC	GO:0014069	postsynaptic density	0.000279929	43
	CC	GO:0019898	extrinsic component of membrane	0.000291927	40
	CC	GO:0016323	basolateral plasma membrane	0.000374809	32
	CC	GO:0009898	cytoplasmic side of plasma membrane	0.000374809	25
	CC	GO:0098984	neuron to neuron synapse	0.000405652	45
	CC	GO:0099572	postsynaptic specialization	0.000703526	44
	CC	GO:0098858	actin-based cell projection	0.00120061	29
	CC	GO:0098945	intrinsic component of presynaptic active zone membrane	0.00126352	7
	CC	GO:0016529	sarcoplasmic reticulum	0.00137282	14
	CC	GO:0005902	microvillus	0.00137282	16
	CC	GO:0098562	cytoplasmic side of membrane	0.00142729	26
	CC	GO:0031253	cell projection membrane	0.00170581	42
	CC	GO:0048786	presynaptic active zone	0.00180027	14
	CC	GO:0044224	juxtaparanode region of axon	0.00180027	5
	CC	GO:0098936	intrinsic component of postsynaptic membrane	0.00230038	20
	CC	GO:0005938	cell cortex	0.00308663	37
	CC	GO:0031258	lamellipodium membrane	0.00317015	7
	CC	GO:0009897	external side of plasma membrane	0.00378342	43
	CC	GO:0002102	podosome	0.00478495	8
	CC	GO:0033017	sarcoplasmic reticulum membrane	0.00715656	9
	CC	GO:0008305	integrin complex	0.00739098	8
	CC	GO:0032587	ruffle membrane	0.00975766	15
	CC	GO:0001726	ruffle	0.00975766	23
	CC	GO:0001518	voltage-gated sodium channel complex	0.0100253	5
	CC	GO:0009925	basal plasma membrane	0.0107476	8
	CC	GO:0031225	anchored component of membrane	0.011046	23
	CC	GO:0030864	cortical actin cytoskeleton	0.0113649	13
	CC	GO:0098636	protein complex involved in cell adhesion	0.0126691	8
	CC	GO:0045178	basal part of cell	0.013342	10
	CC	GO:0043209	myelin sheath	0.013342	22
	CC	GO:0043197	dendritic spine	0.0153672	22
	CC	GO:0044309	neuron spine	0.0176368	22
	CC	GO:0099055	integral component of postsynaptic membrane	0.0181973	17
	CC	GO:0005834	heterotrimeric G-protein complex	0.018895	7
	CC	GO:1905360	GTPase complex	0.018895	7
	CC	GO:0034706	sodium channel complex	0.0193256	6
	CC	GO:0005913	cell-cell adherens junction	0.0221265	16
	CC	GO:0005865	striated muscle thin filament	0.0221265	7
	CC	GO:0031092	platelet alpha granule membrane	0.0221265	5
	CC	GO:0060077	inhibitory synapse	0.0221265	5
	CC	GO:0036379	myofilament	0.0260605	7
	CC	GO:0005796	Golgi lumen	0.0267686	15
	CC	GO:0005859	muscle myosin complex	0.0280824	5
	CC	GO:0033270	paranode region of axon	0.030813	4
	CC	GO:0044448	cell cortex part	0.0364905	21
	MF	GO:0005201	extracellular matrix structural constituent	1.73527e-28	64
	MF	GO:0005539	glycosaminoglycan binding	1.22658e-14	58
	MF	GO:0003779	actin binding	4.17022e-13	82
	MF	GO:0005178	integrin binding	4.17022e-13	40
	MF	GO:1901681	sulfur compound binding	5.2185e-12	56
	MF	GO:0008201	heparin binding	3.63863e-11	43
	MF	GO:0005518	collagen binding	9.80834e-11	26
	MF	GO:0019838	growth factor binding	1.22291e-10	38
	MF	GO:0005216	ion channel activity	5.6089e-10	75
	MF	GO:0005261	cation channel activity	1.50627e-09	61
	MF	GO:0019199	transmembrane receptor protein kinase activity	1.50627e-09	27
	MF	GO:0030020	extracellular matrix structural constituent conferring tensile strength	1.86864e-09	18
	MF	GO:0015267	channel activity	1.86864e-09	78
	MF	GO:0022803	passive transmembrane transporter activity	1.86864e-09	78
	MF	GO:0022838	substrate-specific channel activity	1.86864e-09	75
	MF	GO:0004714	transmembrane receptor protein tyrosine kinase activity	3.80188e-08	22
	MF	GO:0022839	ion gated channel activity	4.12152e-08	60
	MF	GO:0022836	gated channel activity	4.1361e-08	61
	MF	GO:0050840	extracellular matrix binding	8.73528e-08	20
	MF	GO:0005244	voltage-gated ion channel activity	1.4238e-06	39
	MF	GO:0022832	voltage-gated channel activity	1.4238e-06	39
	MF	GO:0005088	Ras guanyl-nucleotide exchange factor activity	2.9986e-06	45
	MF	GO:0001968	fibronectin binding	7.45615e-06	12
	MF	GO:0005085	guanyl-nucleotide exchange factor activity	2.44824e-05	51
	MF	GO:0051015	actin filament binding	2.76374e-05	35
	MF	GO:0044325	ion channel binding	6.53019e-05	26
	MF	GO:0046873	metal ion transmembrane transporter activity	7.12744e-05	62
	MF	GO:0005520	insulin-like growth factor binding	8.73894e-05	11
	MF	GO:0048407	platelet-derived growth factor binding	0.000100903	7
	MF	GO:0004713	protein tyrosine kinase activity	0.000101321	32
	MF	GO:0050998	nitric-oxide synthase binding	0.000112872	8
	MF	GO:0005267	potassium channel activity	0.000148816	25
	MF	GO:0008083	growth factor activity	0.000184319	30
	MF	GO:0015079	potassium ion transmembrane transporter activity	0.000237845	29
	MF	GO:0015085	calcium ion transmembrane transporter activity	0.000367444	26
	MF	GO:0070679	inositol 1,4,5 trisphosphate binding	0.000368684	7
	MF	GO:0022843	voltage-gated cation channel activity	0.000582511	26
	MF	GO:0050839	cell adhesion molecule binding	0.000879664	62
	MF	GO:0005262	calcium channel activity	0.00100057	23
	MF	GO:0019001	guanyl nucleotide binding	0.00157686	52
	MF	GO:0032561	guanyl ribonucleotide binding	0.00157686	52
	MF	GO:0005089	Rho guanyl-nucleotide exchange factor activity	0.0017054	17
	MF	GO:0005249	voltage-gated potassium channel activity	0.00176714	18
	MF	GO:0005516	calmodulin binding	0.0023562	30
	MF	GO:0017147	Wnt-protein binding	0.00456343	10
	MF	GO:0005525	GTP binding	0.00475758	48
	MF	GO:0042056	chemoattractant activity	0.00558242	10
	MF	GO:0008307	structural constituent of muscle	0.00585688	11
	MF	GO:0032550	purine ribonucleoside binding	0.00606204	48
	MF	GO:0098631	cell adhesion mediator activity	0.00635223	13
	MF	GO:0016247	channel regulator activity	0.00635223	23
	MF	GO:0001883	purine nucleoside binding	0.00683058	48
	MF	GO:0043394	proteoglycan binding	0.00695732	9
	MF	GO:0032549	ribonucleoside binding	0.00695732	48
	MF	GO:0001664	G-protein coupled receptor binding	0.00695732	37
	MF	GO:0004435	phosphatidylinositol phospholipase C activity	0.00710404	8
	MF	GO:0005109	frizzled binding	0.00726394	10
	MF	GO:0005161	platelet-derived growth factor receptor binding	0.00726394	6
	MF	GO:0048306	calcium-dependent protein binding	0.00909089	13
	MF	GO:0001882	nucleoside binding	0.0093845	48
	MF	GO:0003924	GTPase activity	0.0101683	39
	MF	GO:0004629	phospholipase C activity	0.0111314	8
	MF	GO:0050431	transforming growth factor beta binding	0.0113677	7
	MF	GO:0043236	laminin binding	0.0138114	8
	MF	GO:0098632	cell-cell adhesion mediator activity	0.0138114	11
	MF	GO:0019955	cytokine binding	0.0143637	20
	MF	GO:0070006	metalloaminopeptidase activity	0.0143637	7
	MF	GO:1902282	voltage-gated potassium channel activity involved in ventricular cardiac muscle cell action potential repolarization	0.0149483	5
	MF	GO:0005044	scavenger receptor activity	0.0154645	11
	MF	GO:0005229	intracellular calcium activated chloride channel activity	0.0180427	6
	MF	GO:0061778	intracellular chloride channel activity	0.0180427	6
	MF	GO:0017048	Rho GTPase binding	0.0221348	25
	MF	GO:0008237	metallopeptidase activity	0.0261669	26
	MF	GO:0099106	ion channel regulator activity	0.0284572	17
	MF	GO:0005251	delayed rectifier potassium channel activity	0.0292266	8
	MF	GO:0031005	filamin binding	0.029723	5
	MF	GO:0048018	receptor ligand activity	0.0386337	53
	MF	GO:0004602	glutathione peroxidase activity	0.0387533	6
	MF	GO:0004115	3',5'-cyclic-AMP phosphodiesterase activity	0.0387533	5
	MF	GO:0005024	transforming growth factor beta-activated receptor activity	0.0387533	5
	MF	GO:0008191	metalloendopeptidase inhibitor activity	0.0387533	5
	MF	GO:0086008	voltage-gated potassium channel activity involved in cardiac muscle cell action potential repolarization	0.0387533	5
	MF	GO:0004114	3',5'-cyclic-nucleotide phosphodiesterase activity	0.0400306	7
	MF	GO:0008081	phosphoric diester hydrolase activity	0.0411257	15
	MF	GO:0005160	transforming growth factor beta receptor binding	0.0427319	10

## Sheet: Table S7
Supplementary Table S7 Results of KEGG enrichment analysis in LncRNA
LncRNA	ID	Description	qvalue	Count
AC004148.2	hsa04142	Lysosome	0.00127124	20
	hsa03015	mRNA surveillance pathway	0.00172465	16
	hsa00511	Other glycan degradation	0.00172465	7
	hsa04141	Protein processing in endoplasmic reticulum	0.00279169	22
	hsa04144	Endocytosis	0.0471853	25
AC106881.1	hsa04510	Focal adhesion	3.66837e-10	47
	hsa04020	Calcium signaling pathway	3.62836e-09	43
	hsa05414	Dilated cardiomyopathy (DCM)	2.65701e-08	27
	hsa05205	Proteoglycans in cancer	8.89459e-08	42
	hsa04014	Ras signaling pathway	6.72944e-07	44
	hsa05410	Hypertrophic cardiomyopathy (HCM)	1.46368e-06	23
	hsa04270	Vascular smooth muscle contraction	3.05207e-06	28
	hsa05412	Arrhythmogenic right ventricular cardiomyopathy (ARVC)	7.88151e-06	20
	hsa04015	Rap1 signaling pathway	7.88151e-06	38
	hsa04022	cGMP-PKG signaling pathway	1.48632e-05	32
	hsa04024	cAMP signaling pathway	2.1679e-05	36
	hsa05146	Amoebiasis	5.1086e-05	22
	hsa04360	Axon guidance	5.42995e-05	32
	hsa04974	Protein digestion and absorption	5.42995e-05	21
	hsa04151	PI3K-Akt signaling pathway	5.66775e-05	52
	hsa04512	ECM-receptor interaction	0.000155087	19
	hsa04261	Adrenergic signaling in cardiomyocytes	0.000161619	27
	hsa04933	AGE-RAGE signaling pathway in diabetic complications	0.000206954	21
	hsa04310	Wnt signaling pathway	0.000275842	27
	hsa04072	Phospholipase D signaling pathway	0.000506142	26
	hsa05032	Morphine addiction	0.000563214	19
	hsa04540	Gap junction	0.00101778	18
	hsa04713	Circadian entrainment	0.00101778	19
	hsa04925	Aldosterone synthesis and secretion	0.00101778	19
	hsa04725	Cholinergic synapse	0.00101778	21
	hsa04971	Gastric acid secretion	0.00135078	16
	hsa04923	Regulation of lipolysis in adipocytes	0.00150224	13
	hsa04810	Regulation of actin cytoskeleton	0.00154168	32
	hsa04921	Oxytocin signaling pathway	0.00182176	25
	hsa04514	Cell adhesion molecules (CAMs)	0.00190419	24
	hsa04390	Hippo signaling pathway	0.00209938	25
	hsa04010	MAPK signaling pathway	0.00212937	40
	hsa04926	Relaxin signaling pathway	0.002492	22
	hsa04916	Melanogenesis	0.00433296	18
	hsa04911	Insulin secretion	0.00447775	16
	hsa04611	Platelet activation	0.00702685	20
	hsa04924	Renin secretion	0.00734714	13
	hsa04392	Hippo signaling pathway - multiple species	0.00734714	8
	hsa04970	Salivary secretion	0.00763815	16
	hsa04919	Thyroid hormone signaling pathway	0.00763815	19
	hsa05416	Viral myocarditis	0.00876679	12
	hsa04371	Apelin signaling pathway	0.00986524	21
	hsa01521	EGFR tyrosine kinase inhibitor resistance	0.0140114	14
	hsa04724	Glutamatergic synapse	0.0140114	18
	hsa04928	Parathyroid hormone synthesis, secretion and action	0.0150481	17
	hsa04750	Inflammatory mediator regulation of TRP channels	0.0178521	16
	hsa05100	Bacterial invasion of epithelial cells	0.0195484	13
	hsa00604	Glycosphingolipid biosynthesis - ganglio series	0.020373	5
	hsa04080	Neuroactive ligand-receptor interaction	0.0209984	34
	hsa05225	Hepatocellular carcinoma	0.0226551	23
	hsa04728	Dopaminergic synapse	0.0245725	19
	hsa04610	Complement and coagulation cascades	0.0312617	13
	hsa05217	Basal cell carcinoma	0.0355587	11
	hsa04340	Hedgehog signaling pathway	0.0377637	9

## Sheet: Table S8
Supplementary Table S8 Genes related to extraprostatic extension
gene	pval
PNMA5	0
NAALADL2-AS2	0
UGT2B15	0
ASPN	0
NEK2	0
PTPRR	0
TROAP	0
KIF18B	0
CDC20	0
GBX2	0
MYBL2	0
UBE2C	0
FAM57B	0
CTHRC1	0
Z82195.2	0
CENPA	0
SLC6A19	0
ZPLD1	0
DLGAP5	0
SCRT1	0
KIF20A	0
AC010998.3	0
NEIL3	0
KIF14	0
USP32P3	0
BMP6	0
CDC20B	0
MYT1	0
TOP2A	0
AC023301.1	0
CPNE9	0
COL11A1	0
INSL5	0
NETO1	0
MT1L	0
AKR1C3	0
PAH	0
AC021231.2	0
SYNGR3	0
SFRP4	0
LEFTY2	0
MMP11	0
EFNA2	0
LINC01614	0
KRT75	0
AC026469.1	0
AC018816.1	0
SOX11	0
AC091138.1	0
PROK1	0
CA1	0
ANO3	0
NKX3-2	0
UTS2B	0
GOLGA7B	0
DIRAS2	0
NRSN1	0
ITGBL1	0
AL109615.3	0
COMP	0
SSTR1	0
COL10A1	0
CNTN5	0
LRRC77P	0
TPTE2P2	0
SLC5A8	0
OTOR	0
HIST1H3B	0
SELENOV	0
FEZF1-AS1	0
LINC02544	0
STMN2	0
LINC01141	0
AC005336.1	0
HPSE2	0
AC021231.3	0
PPFIA2	0
AMH	0
MUC5AC	0
AL035446.1	0
PPFIA2-AS1	0
BARX1	0
SLC9A3	0
LHX2	0
AC008574.1	0
HOXB5	0
C2orf48	0
AC067930.5	0
LINC01612	0
IL36RN	0
AL645608.9	0
CXCR2P1	0
AL442224.1	0
ANPEP	0
AC113192.1	0
NRIP3	0
LINC02512	0
AC104076.1	0
GDF3	0
AC009478.1	0
LINC00922	0
CER1	0
LINC01208	0
AC061975.1	0
AC105219.2	0
AL354863.1	0
KRT9	0
TEX19	0
LINC00158	0
NKX6-1	0
FOXB1	0
CLCA4	0
AC011352.3	0
SIX3	0
AL645922.1	0
AC011352.1	0
MIR5691	0
AC093904.4	0
LINC02200	0
RTBDN	0
TTC29	0
ADAM29	0
LMX1A	0
TLX1	0
TERC	0
ZIC5	0
AC246817.2	0
AC113192.4	0
AC131902.1	0
AC069228.1	0
MMP13	0
MROH2A	0
F11-AS1	0
DYTN	0
TRIM31	0.0001
DPEP1	0.0001
LPL	0.0001
LY6G6C	0.0001
UNC13A	0.0001
AC092894.1	0.0001
AL662789.1	0.0001
AC099329.2	0.0001
AL021937.3	0.0001
ST6GALNAC5	0.0001
DSCR8	0.0001
AL353753.1	0.0001
AL022341.2	0.0001
SULT1E1	0.0001
CHI3L2	0.0001
HIST1H2BPS2	0.0001
FABP7	0.0001
AC131902.3	0.0001
GPC5-AS1	0.0001
AC108515.1	0.0002
GRAMD4P2	0.0002
CCDC194	0.0002
AC104823.1	0.0002
KRT8P41	0.0002
AP001266.2	0.0002
AC008268.1	0.0002
AKR1D1	0.0002
PCGEM1	0.0002
UGT2B10	0.0002
SYT4	0.0003
C22orf42	0.0003
GRIN3A	0.0003
AL158066.1	0.0003
CDK5R2	0.0004
AC002064.3	0.0004
AC064834.1	0.0004
OSTN-AS1	0.0005
MAB21L1	0.0005
LINC01234	0.0005
KRT8P26	0.0005
GUCY2GP	0.0005
HNRNPA1P57	0.0005
SCHLAP1	0.0005
AC003985.1	0.0005
FAHD2P1	0.0006
SCGB3A1	0.0006
AC084851.2	0.0006
VN1R40P	0.0006
AP004550.1	0.0007
PLCXD3	0.0008
KCND2	0.0008
AC110813.1	0.0008
AL390026.1	0.0009
UGT2B11	0.0009
AC152010.1	0.001
LRTM2	0.001
LINC01490	0.001
FAM131B	0.0011
PADI3	0.0011
AZU1	0.0012
CLRN3	0.0012
CCDC83	0.0013
AL391832.1	0.0013
GLRA3	0.0014
GRAMD4P4	0.0014
AC098818.2	0.0014
LINC01649	0.0014
DISC1FP1	0.0014
ADAM18	0.0015
AC087379.2	0.0015
TAC3	0.0016
TRPM5	0.0017
ASIC2	0.0017
AP003472.1	0.0017
ASZ1	0.0017
DHRS2	0.0019
KLHL1	0.0021
IBSP	0.0021
IGSF10	0.0023
ECEL1	0.0024
CARD18	0.0024
AC073316.1	0.0025
AL157387.1	0.0026
AL162511.1	0.0027
AC016717.2	0.0028
AL078621.2	0.0031
IGFL2	0.0032
CPLX2	0.0034
LINC02466	0.0034
OBP2B	0.0037
AL512599.1	0.0037
DUSP5P1	0.0039
AC009142.1	0.0042
CT83	0.0043
LINC00251	0.0045
MYH2	0.0046
AL353803.4	0.0047
RLN1	0.0048
IDO2	0.005
CEACAM5	0.005
CYP3A4	0.005
SPSB4	0.0051
IGHJ3P	0.0053
IGHV3-33	0.0054
HTR3C	0.0055
AC233702.1	0.0055
BARHL1	0.0056
VIP	0.0057
AC026391.1	0.0057
FAM163B	0.0058
SP9	0.0059
LHX9	0.0061
LINC02139	0.0062
TRIM51JP	0.0063
IGHV4-31	0.0064
UGT1A1	0.0065
AC004014.2	0.0066
AP000763.2	0.0068
AC010327.3	0.0071
SPRR2F	0.0073
AMBN	0.0076
EPYC	0.0077
AC012501.2	0.0077
SYT5	0.0083
MUCL1	0.0083
HPR	0.0084
BBOX1	0.0085
SAGE1	0.0087
OR7E116P	0.0096
CT45A10	0.0098
LHX5	0.01
AC092745.1	0.01
CLEC2L	0.0101
FGF19	0.0102
SLC38A8	0.0103
DAPL1	0.0108
IGKV2D-28	0.0108
CFC1B	0.0113
CA6	0.0116
IGHV1-69	0.0116
IGLV3-1	0.0117
AC073150.1	0.012
MARK2P15	0.0121
PIGCP2	0.0122
AC018470.1	0.0123
AC104072.1	0.0124
FOXG1	0.0125
RORB-AS1	0.0125
CLLU1OS	0.0126
TMBIM7P	0.0127
GPR83	0.0129
TG	0.013
ALB	0.013
ANKRD30A	0.0134
MIR137HG	0.0139
IGHV4-55	0.0142
AVPR1B	0.0147
IGHV4-4	0.015
ATP12A	0.0154
IGHV3-23	0.0165
LINC00305	0.0168
CAMKV	0.017
HMX1	0.0172
NKX2-5	0.0172
VAT1L	0.0177
VSX2	0.0183
AQP12B	0.0183
KLK14	0.0184
AC007128.2	0.0184
SPAG17	0.0188
IGHV1-3	0.019
NSG2	0.0191
FMR1NB	0.0195
DGKK	0.0199
PCSK1	0.0199
AC093895.1	0.0204
AC104831.1	0.0205
AC093311.1	0.0215
UGT2A3	0.0218
HSD3BP2	0.022
PLA2G2E	0.0223
GRXCR1	0.0233
LINC01541	0.0237
HOXC12	0.0239
PTCHD3	0.024
RPS17P8	0.0251
ZNF716	0.0252
XKR7	0.0253
PPP3R2	0.0254
BCAS2P2	0.0256
PCDH11Y	0.026
RNA5SP18	0.0263
AC021683.3	0.0266
PATE4	0.0278
AL451065.1	0.0281
TUNAR	0.0283
H3.Y	0.0285
FREM3	0.0285
AC010099.2	0.0293
AC092598.1	0.0294
GABRA2	0.0294
C13orf42	0.0296
CHGB	0.0296
IGF2	0.03
AL354977.2	0.0303
SCG3	0.0311
AC117382.2	0.0314
RPL7P38	0.0316
IGHV1-58	0.0326
MIR548XHG	0.0338
IGHV1-69D	0.0343
CRYGD	0.0344
NXPH1	0.0356
VWA5B1	0.0358
AC026410.2	0.0372
C6orf15	0.0378
TMEM215	0.0379
KRT8P17	0.038
IGKV1-12	0.038
IGLV2-8	0.0391
AC105999.2	0.0398
MIR2052HG	0.0412
PRSS55	0.0412
MAGEC1	0.0416
SLC17A1	0.042
FRG2HP	0.0423
FRG2DP	0.0429
LIPF	0.0432
IGKV1OR2-6	0.0433
LINC01251	0.0434
HIST1H3I	0.0441
ZFR2	0.0444
AC004233.2	0.0448
ACTL6B	0.0452
IGHV3-53	0.0457
IGHV4-34	0.0457
CLDN18	0.0459
SLC26A3	0.047

## Sheet: Table S9
Supplementary Table S9 Results of GO enrichment analysis in extraprostatic extension data
ONTOLOGY	ID	Description	qvalue	Count
BP	GO:0006958	complement activation, classical pathway	6.5675e-07	14
BP	GO:0002455	humoral immune response mediated by circulating immunoglobulin	1.0045e-06	14
BP	GO:0006956	complement activation	3.76029e-06	14
BP	GO:0006910	phagocytosis, recognition	1.22205e-05	10
BP	GO:0072376	protein activation cascade	1.22205e-05	14
BP	GO:0016064	immunoglobulin mediated immune response	2.81388e-05	14
BP	GO:0019724	B cell mediated immunity	2.81388e-05	14
BP	GO:0006911	phagocytosis, engulfment	0.000107025	10
BP	GO:0099024	plasma membrane invagination	0.000189704	10
BP	GO:0050853	B cell receptor signaling pathway	0.000189704	10
BP	GO:0006909	phagocytosis	0.000219578	16
BP	GO:0006959	humoral immune response	0.000243708	16
BP	GO:0010324	membrane invagination	0.000243708	10
BP	GO:0002433	immune response-regulating cell surface receptor signaling pathway involved in phagocytosis	0.000319614	10
BP	GO:0038096	Fc-gamma receptor signaling pathway involved in phagocytosis	0.000319614	10
BP	GO:0030449	regulation of complement activation	0.000325674	9
BP	GO:0038094	Fc-gamma receptor signaling pathway	0.000325674	10
BP	GO:2000257	regulation of protein activation cascade	0.000325674	9
BP	GO:0002429	immune response-activating cell surface receptor signaling pathway	0.00033308	17
BP	GO:0002431	Fc receptor mediated stimulatory signaling pathway	0.00033308	10
BP	GO:0050871	positive regulation of B cell activation	0.000408662	10
BP	GO:0038095	Fc-epsilon receptor signaling pathway	0.000517046	9
BP	GO:0002768	immune response-regulating cell surface receptor signaling pathway	0.000741347	17
BP	GO:0002920	regulation of humoral immune response	0.000868452	9
BP	GO:0070613	regulation of protein processing	0.00148468	10
BP	GO:1903317	regulation of protein maturation	0.00157977	10
BP	GO:0002526	acute inflammatory response	0.00162409	11
BP	GO:0002449	lymphocyte mediated immunity	0.00195957	14
BP	GO:0050864	regulation of B cell activation	0.00241249	10
BP	GO:0002460	adaptive immune response based on somatic recombination of immune receptors built from immunoglobulin superfamily domains	0.00248612	14
BP	GO:0034754	cellular hormone metabolic process	0.00248612	8
BP	GO:0002673	regulation of acute inflammatory response	0.00248612	9
BP	GO:0038093	Fc receptor signaling pathway	0.00254834	10
BP	GO:0052695	cellular glucuronidation	0.00284919	4
BP	GO:0021549	cerebellum development	0.00515152	7
BP	GO:0008037	cell recognition	0.0066961	10
BP	GO:0006063	uronic acid metabolic process	0.0066961	4
BP	GO:0019585	glucuronate metabolic process	0.0066961	4
BP	GO:0042445	hormone metabolic process	0.00773603	10
BP	GO:0022037	metencephalon development	0.0079254	7
BP	GO:0021846	cell proliferation in forebrain	0.0085836	4
BP	GO:1904668	positive regulation of ubiquitin protein ligase activity	0.0128643	3
BP	GO:0030509	BMP signaling pathway	0.0129196	8
BP	GO:0048705	skeletal system morphogenesis	0.0130098	10
BP	GO:0006898	receptor-mediated endocytosis	0.0200704	12
BP	GO:0071772	response to BMP	0.0205126	8
BP	GO:0071773	cellular response to BMP stimulus	0.0205126	8
BP	GO:0050851	antigen receptor-mediated signaling pathway	0.0247846	10
BP	GO:0006814	sodium ion transport	0.0256625	9
BP	GO:0016485	protein processing	0.0258239	11
BP	GO:0008207	C21-steroid hormone metabolic process	0.0307573	4
BP	GO:0042742	defense response to bacterium	0.0314137	11
BP	GO:0017158	regulation of calcium ion-dependent exocytosis	0.0382214	6
BP	GO:0051251	positive regulation of lymphocyte activation	0.0428459	11
BP	GO:0030902	hindbrain development	0.0439102	7
CC	GO:0042571	immunoglobulin complex, circulating	9.81512e-07	10
CC	GO:0019814	immunoglobulin complex	9.81512e-07	10
CC	GO:0009897	external side of plasma membrane	0.00272177	14
CC	GO:0043025	neuronal cell body	0.0439447	14
MF	GO:0034987	immunoglobulin receptor binding	3.93731e-06	10
MF	GO:0004252	serine-type endopeptidase activity	3.93731e-06	16
MF	GO:0003823	antigen binding	6.28047e-06	14
MF	GO:0008236	serine-type peptidase activity	6.54742e-06	16
MF	GO:0017171	serine hydrolase activity	6.54742e-06	16
MF	GO:0048018	receptor ligand activity	0.00161253	17
MF	GO:0005179	hormone activity	0.00315612	8
MF	GO:0015020	glucuronosyltransferase activity	0.0170187	4
MF	GO:0043395	heparan sulfate proteoglycan binding	0.0170187	3
MF	GO:0008083	growth factor activity	0.0192796	8
MF	GO:0008237	metallopeptidase activity	0.0406442	8

## Sheet: Table S10
Supplementary Table S10 Results of KEGG enrichment analysis in extraprostatic extension data
ID	Description	qvalue	Count
hsa00140	Steroid hormone biosynthesis	1.01362e-06	9
hsa00053	Ascorbate and aldarate metabolism	0.000411931	5
hsa00040	Pentose and glucuronate interconversions	0.000893778	5
hsa00830	Retinol metabolism	0.00153552	6
hsa00860	Porphyrin and chlorophyll metabolism	0.00153552	5
hsa00982	Drug metabolism - cytochrome P450	0.00180529	6
hsa00980	Metabolism of xenobiotics by cytochrome P450	0.00209444	6
hsa00983	Drug metabolism - other enzymes	0.00227278	6
hsa05204	Chemical carcinogenesis	0.00248239	6
hsa04080	Neuroactive ligand-receptor interaction	0.0289128	10

[truncated: 12 more sheets: Table S11, Table S12, Table S13, Table S14, Table S15, Table S16, Table S17, Table S18, Table S19, Table S20, Table S21, Table S22]
